# Supplementary material for: Genetic characterization of Neisseria meningitidis isolates recovered from patients with invasive meningococcal disease in Lithuania
Source: Front Cell Infect Microbiol. 2024 Oct 14;14:1432197. doi: 10.3389/fcimb.2024.1432197 (PMC11513629; doi:10.3389/fcimb.2024.1432197)
Supplement: Supplementary file 4 [file Table1.xlsx]

## Sheet: Supplementary Table S1
Supplementary Table S1 Characterization and Antibiotic Susceptibility Testing Results of N. meningitidis Isolates from Lithuania.
Isolate	pubMLST ID	Year	Sample source	Serogroup	Genogroup	penA	PENICILIN MIC (mg/L)	CEFOTAXIME (mg/L)	RIFAMPICIN (mg/L)	CIPROFLOKSACIN (mg/L)
4	110382	2009	Blood	B	ND	1	0.125	0.016	0.016	0.003
9	110391	2009	Cerebrospinal fluid	B	ND	2	0.016	0.016	0.032	0.003
13	110394	2009	Cerebrospinal fluid	B	ND	1	0.094	0.016	0.016	0.003
14	110395	2009	Blood	B	ND	1	0.094	0.016	0.016	0.003
15	110399	2009	Blood	B	ND	1	0.190	0.016	0.016	0.004
16	110400	2009	Blood	B	ND	1	0.125	0.016	0.016	0.004
18	110402	2009	Blood	B	ND	1	0.190	0.016	0.016	0.003
19	110403	2009	Blood	B	ND	1	0.094	0.016	0.016	0.002
20	nd	2009	Cerebrospinal fluid	B	ND	1	0.125	0.016	0.016	0.003
32	110361	2010	Cerebrospinal fluid	B	ND	2	0.016	0.016	0.016	0.003
33	19736	2010	Blood	B	ND	2	0.023	0.016	0.016	0.002
41	110363	2010	Blood	B	ND	1	0.125	0.016	0.016	0.004
49	110374	2010	Cerebrospinal fluid	B	ND	2	0.023	0.016	0.047	0.004
52	110378	2010	Blood	B	ND	1	0.125	0.016	0.016	0.004
56	110388	2010	Blood	B	ND	1	0.190	0.016	0.023	0.003
57	110390	2010	Blood	B	ND	1	0.190	0.016	0.016	0.003
58	110392	2010	Cerebrospinal fluid	B	ND	2	0.016	0.016	0.016	0.003
60	110393	2010	Blood	B	ND	1	0.094	0.016	0.016	0.003
61	nd	2010	Cerebrospinal fluid	B	ND	1	0.094	0.016	0.016	0.003
63	110397	2010	Blood	B	ND	1	0.064	0.016	0.016	0.004
64	110398	2010	Cerebrospinal fluid	B	ND	2	0.023	0.016	0.023	0.003
66	110401	2010	Blood	B	ND	1	0.125	0.016	0.016	0.004
70	110406	2010	Blood	B	ND	1	0.190	0.016	0.016	0.004
73	110354	2011	Blood	B	ND	1	0.190	0.016	0.016	0.002
74	nd	2011	Cerebrospinal fluid	B	ND	1	0.023	0.016	0.016	0.003
78	nd	2011	Cerebrospinal fluid	B	ND	1	0.190	0.016	0.023	0.003
79	119504	2011	Cerebrospinal fluid	B	B	1	0.125	0.016	0.016	0.004
80	nd	2011	Blood	B	ND	1	0.064	0.016	0.016	0.002
82	19740	2011	Cerebrospinal fluid	B	ND	1	0.064	0.016	0.016	0.003
93	110362	2011	Cerebrospinal fluid	B	ND	1	0.125	0.016	0.016	0.003
94	110364	2011	Cerebrospinal fluid	B	ND	1	0.094	0.016	0.016	0.004
97	110366	2011	Cerebrospinal fluid	B	ND	2	0.016	0.016	0.032	0.003
99	110367	2011	Blood	C	ND	2	0.032	0.016	0.032	0.003
101	110368	2011	Cerebrospinal fluid	B	ND	1	0.094	0.016	0.016	0.004
105	110372	2011	Blood	B	ND	1	0.125	0.016	0.016	0.003
110	110377	2011	Blood	B	ND	1	0.190	0.016	0.016	0.004
111	110379	2011	Cerebrospinal fluid	B	ND	1	0.125	0.016	0.016	0.003
116	110380	2011	Blood	B	ND	1	0.125	0.016	0.016	0.003
119	110381	2011	Cerebrospinal fluid	C	ND	2	0.023	0.016	0.016	0.003
122	110383	2011	Cerebrospinal fluid	B	ND	1	0.125	0.016	0.016	0.003
123	19743	2011	Blood	B	ND	2	0.016	0.016	0.016	0.003
127	19744	2011	Cerebrospinal fluid	B	ND	1	0.125	0.016	0.016	0.004
129	110408	2011	Blood	B	ND	1	0.125	0.016	0.016	0.002
130	110409	2011	Cerebrospinal fluid	B	ND	1	0.125	0.016	0.016	0.003
131	110410	2011	Blood	B	ND	1	0.064	0.016	0.016	0.003
132	110411	2011	Blood	B	ND	1	0.125	0.016	0.016	0.003
133	110412	2011	Blood	B	ND	1	0.190	0.016	0.016	0.004
135	110413	2011	Blood	B	ND	1	0.125	0.016	0.016	0.003
136	110414	2011	Cerebrospinal fluid	B	ND	1	0.190	0.016	0.016	0.004
138	nd	2011	Blood	B	ND	1	0.25	0.016	0.047	0.004
139	110415	2011	Cerebrospinal fluid	B	ND	1	0.190	0.016	0.023	0.003
140	110416	2011	Blood	B	ND	1	0.032	0.016	0.016	0.002
144	110419	2011	Cerebrospinal fluid	B	ND	1	0.125	0.016	0.016	0.003
145	110418	2011	Blood	B	ND	1	0.125	0.016	0.016	0.002
146	110417	2011	Blood	B	ND	1	0.125	0.016	0.016	0.003
150	110355	2012	Blood	B	ND	1	0.125	0.016	0.016	0.004
151	110356	2012	Cerebrospinal fluid	B	ND	1	0.094	0.016	0.016	0.004
155	110357	2012	Cerebrospinal fluid	B	ND	1	0.125	0.016	0.016	0.002
157	110358	2012	Blood	B	ND	1	0.094	0.016	0.016	0.002
158	110359	2012	Cerebrospinal fluid	B	ND	1	0.190	0.016	0.016	0.003
159	110360	2012	Blood	B	ND	1	0.094	0.016	0.016	0.003
160	nd	2012	Cerebrospinal fluid	B	ND	1	0.125	0.016	0.016	0.003
162	110365	2012	Cerebrospinal fluid	C	ND	2	0.032	0.016	0.016	0.003
166	110369	2012	Cerebrospinal fluid	B	ND	1	0.064	0.016	0.016	0.003
168	110371	2012	Cerebrospinal fluid	B	ND	1	0.094	0.016	0.016	0.004
169	110370	2012	Blood	B	ND	1	0.190	0.016	0.016	0.003
170	110373	2012	Blood	B	ND	1	0.190	0.016	0.016	0.003
171	110375	2012	Blood	B	ND	2	0.016	0.016	0.016	0.003
172	110376	2012	Cerebrospinal fluid	B	ND	1	0.125	0.016	0.016	0.003
173	nd	2012	Cerebrospinal fluid	B	ND	1	0.190	0.016	0.016	0.003
178	nd	2012	Cerebrospinal fluid	B	ND	1	0.125	0.016	0.016	0.003
179	110384	2012	Cerebrospinal fluid	B	ND	1	0.125	0.016	0.016	0.003
180	110386	2012	Cerebrospinal fluid	B	ND	1	0.125	0.016	0.016	0.003
188	110387	2012	Cerebrospinal fluid	B	ND	2	0.023	0.016	0.016	0.002
190	110389	2012	Blood	B	ND	1	0.190	0.016	0.064	0.003
198	110396	2012	Blood	B	ND	1	0.125	0.016	0.016	0.003
200	110404	2012	Cerebrospinal fluid	B	ND	1	0.094	0.016	0.016	0.003
201	nd	2012	Blood	B	ND	1	0.125	0.016	0.016	0.003
202	110405	2012	Blood	B	ND	1	0.190	0.016	0.016	0.003
204	110167	2012	Cerebrospinal fluid	C	ND	2	0.032	0.016	0.016	0.002
205	110863	2012	Blood	B	ND	1	0.125	0.016	0.016	0.003
211	110865	2012	Blood	B	ND	1	0.125	0.016	0.016	0.003
212	110867	2012	Cerebrospinal fluid	B	ND	1	0.190	0.016	0.016	0.002
213	110170	2012	Blood	B	ND	2	0.047	0.016	0.016	0.002
214	110869	2012	Cerebrospinal fluid	B	ND	1	0.190	0.016	0.016	0.003
215	110870	2012	Cerebrospinal fluid	B	ND	1	0.190	0.016	0.016	0.003
216	116605	2012	Blood	B	ND	1	0.190	0.016	0.016	0.003
217	110171	2012	Blood	B	ND	2	0.023	0.016	0.016	0.004
221	110172	2012	Cerebrospinal fluid	C	ND	2	0.023	0.016	0.016	0.002
222	110173	2012	Blood	B	ND	1	0.125	0.016	0.016	0.003
223	nd	2012	Cerebrospinal fluid	B	ND	1	0.064	0.016	0.016	0.003
224	122230	2013	Cerebrospinal fluid	B	ND	1	0.125	0.016	0.016	0.003
225	110841	2013	Blood	B	ND	1	0.125	0.016	0.016	0.003
226	110842	2013	Blood	B	ND	1	0.125	0.016	0.016	0.004
229	110844	2013	Blood	B	ND	1	0.125	0.016	0.016	0.004
230	110843	2013	Blood	B	ND	1	0.250	0.016	0.016	0.003
231	110164	2013	Cerebrospinal fluid	B	ND	2	0.047	0.016	0.016	0.002
232	110846	2013	Cerebrospinal fluid	B	ND	2	0.032	0.016	0.016	0.003
233	110845	2013	Blood	B	ND	3	0.125	0.016	0.023	0.003
239	110847	2013	Blood	B	ND	1	0.023	0.016	0.016	0.003
240	110848	2013	Blood	B	ND	1	0.125	0.016	0.016	0.003
242	110849	2013	Cerebrospinal fluid	B	ND	1	0.094	0.016	0.016	0.003
244	110850	2013	Cerebrospinal fluid	B	ND	1	0.125	0.016	0.016	0.003
245	110851	2013	Blood	B	ND	1	0.125	0.016	0.016	0.003
249	110852	2013	Blood	B	ND	1	0.094	0.016	0.016	0.003
250	110853	2013	Cerebrospinal fluid	B	ND	1	0.125	0.016	0.023	0.003
255	110854	2013	Cerebrospinal fluid	B	ND	1	0.125	0.016	0.023	0.003
256	110855	2013	Cerebrospinal fluid	B	ND	1	0.125	0.016	0.016	0.003
257	116810	2013	Cerebrospinal fluid	C	ND	1	0.190	0.016	0.016	0.003
268	110165	2013	Blood	B	ND	2	0.032	0.016	0.023	0.004
269	110856	2013	Cerebrospinal fluid	B	ND	3	0.047	0.016	0.016	0.002
270	110857	2013	Blood	B	ND	1	0.125	0.016	0.016	0.003
274	110858	2013	Blood	B	ND	1	0.125	0.016	0.016	0.003
276	110166	2013	Blood	B	ND	2	0.032	0.016	0.016	0.003
278	116606	2013	Blood	C	ND	2	0.047	0.016	0.023	0.006
280	110859	2013	Blood	B	ND	1	0.190	0.016	0.016	0.004
283	116607	2013	Cerebrospinal fluid	B	ND	1	0.125	0.016	0.016	0.003
284	110168	2013	Blood	B	ND	2	0.023	0.016	0.016	0.002
285	110860	2013	Blood	B	ND	1	0.125	0.016	0.016	0.003
286	nd	2013	Blood	B	ND	1	0.094	0.016	0.016	0.004
287	110861	2013	Cerebrospinal fluid	B	ND	1	0.094	0.016	0.016	0.004
288	110862	2013	Cerebrospinal fluid	B	ND	1	0.125	0.016	0.016	0.003
291	110864	2013	Blood	B	ND	1	0.125	0.016	0.047	0.003
292	110866	2013	Cerebrospinal fluid	B	ND	1	0.094	0.016	0.016	0.003
294	116608	2013	Blood	B	ND	1	0.094	0.016	0.016	0.003
304	110868	2013	Blood	B	ND	1	0.190	0.016	0.023	0.004
305	110169	2013	Blood	C	ND	2	0.032	0.016	0.047	0.003
308	nd	2013	Blood	B	ND	2	0.016	0.016	0.032	0.003
311	116941	2013	Blood	B	ND	1	0.125	0.016	0.016	0.003
315	116609	2013	Blood	B	ND	1	0.190	0.016	0.016	0.004
320	115754	2014	Cerebrospinal fluid	B	ND	2	0.023	0.016	0.016	0.003
321	111869	2014	Cerebrospinal fluid	B	ND	1	0.190	0.016	0.016	0.003
322	115755	2014	Cerebrospinal fluid	B	ND	2	0.023	0.016	0.094	0.002
324	120132	2014	Blood	C	C	2	0.016	0.016	0.032	0.003
328	110872	2014	Blood	B	ND	1	0.125	0.016	0.016	0.003
331	115756	2014	Blood	B	ND	2	0.016	0.016	0.190	0.004
333	115757	2014	Cerebrospinal fluid	B	ND	4	0.016	0.016	0.016	0.002
335	111870	2014	Blood	B	ND	1	0.064	0.016	0.016	0.003
341	111871	2014	Blood	B	ND	1	0.125	0.016	0.016	0.003
343	115758	2014	Blood	B	ND	1	0.125	0.016	0.016	0.003
346	116812	2014	Blood	C	ND	2	0.047	0.016	0.023	0.002
349	115759	2014	Cerebrospinal fluid	B	ND	1	0.125	0.016	0.016	0.002
350	116813	2014	Blood	B	ND	2	0.032	0.016	0.016	0.004
357	115760	2014	Blood	B	ND	1	0.094	0.016	0.016	0.002
358	116814	2014	Blood	B	ND	4	0.032	0.016	0.016	0.002
359	111872	2014	Cerebrospinal fluid	B	ND	1	0.190	0.016	0.016	0.002
361	111873	2014	Cerebrospinal fluid	B	ND	1	0.125	0.016	0.016	0.003
363	nd	2014	Blood	B	ND	1	0.125	0.016	0.016	0.003
364	111875	2014	Blood	B	ND	1	0.190	0.016	0.016	0.003
365	111874	2014	Blood	B	ND	1	0.094	0.016	0.016	0.003
380	111876	2014	Blood	B	ND	1	0.125	0.016	0.016	0.003
381	116611	2014	Cerebrospinal fluid	B	ND	1	0.125	0.016	0.016	0.003
385	116612	2014	Blood	B	ND	1	0.125	0.016	0.023	0.004
398	116613	2014	Blood	B	ND	1	0.190	0.016	0.016	0.004
399	116815	2014	Blood	C	ND	2	0.023	0.016	0.016	0.004
400	116816	2014	Blood	C	ND	2	0.016	0.016	0.016	0.004
403	116614	2014	Blood	B	ND	1	0.125	0.016	0.016	0.003
406	116615	2014	Blood	B	ND	1	0.125	0.016	0.016	0.003
408	116616	2014	Blood	B	ND	1	0.190	0.016	0.016	0.003
409	116617	2014	Blood	B	ND	1	0.125	0.016	0.016	0.003
410	116618	2014	Blood	B	ND	1	0.190	0.016	0.016	0.003
413	116619	2014	Blood	B	ND	1	0.190	0.016	0.016	0.003
415	116817	2014	Cerebrospinal fluid	B	ND	4	0.023	0.016	0.016	0.002
416	111844	2015	Cerebrospinal fluid	B	ND	1	0.125	0.016	0.016	0.003
417	111845	2015	Blood	B	ND	1	0.125	0.016	0.032	0.002
420	116610	2015	Blood	B	ND	1	0.125	0.016	0.016	0.003
428	120133	2015	Blood	B	B	2	0.032	0.016	0.016	0.004
429	116621	2015	Blood	C	ND	2	0.032	0.016	0.016	0.002
430	111846	2015	Blood	B	ND	1	0.094	0.016	0.016	0.003
431	113084	2015	Blood	B	ND	1	0.125	0.016	0.016	0.003
432	116622	2015	Cerebrospinal fluid	C	ND	2	0.032	0.016	0.125	0.003
433	111880	2015	Blood	B	ND	1	0.032	0.016	0.016	0.003
435	115761	2015	Blood	B	ND	2	0.023	0.016	0.016	0.002
442	111881	2015	Cerebrospinal fluid	B	ND	1	0.125	0.016	0.016	0.003
443	111882	2015	Blood	B	ND	1	0.125	0.016	0.016	0.003
450	116820	2015	Blood	B	ND	2	0.047	0.016	0.016	0.002
453	116623	2015	Cerebrospinal fluid	B	ND	2	0.047	0.016	0.016	0.002
455	111883	2015	Blood	B	ND	1	0.094	0.016	0.016	0.004
456	111884	2015	Blood	B	ND	1	0.190	0.016	0.016	0.003
458	116624	2015	Blood	B	ND	4	0.023	0.016	0.016	0.003
459	111885	2015	Blood	B	ND	1	0.190	0.016	0.016	0.004
465	111887	2015	Blood	B	ND	1	0.125	0.016	0.016	0.003
466	111886	2015	Blood	B	ND	1	0.094	0.016	0.016	0.003
470	115762	2015	Blood	B	ND	2	0.047	0.016	0.016	0.003
471	111888	2015	Blood	B	ND	1	0.190	0.016	0.016	0.003
479	111889	2015	Cerebrospinal fluid	B	ND	1	0.190	0.016	0.016	0.003
480	111890	2015	Blood	B	ND	1	0.190	0.016	0.016	0.003
486	113099	2015	Blood	B	ND	1	0.125	0.016	0.016	0.002
503	111892	2015	Blood	B	ND	1	0.125	0.016	0.016	0.003
507	111893	2015	Blood	B	ND	1	0.125	0.016	0.016	0.003
510	116625	2015	Blood	B	ND	1	0.190	0.016	0.016	0.003
523	116821	2015	Blood	B	ND	1	0.190	0.016	0.016	0.002
528	116626	2015	Blood	B	ND	1	0.125	0.016	0.016	0.003
530	116627	2015	Blood	B	ND	1	0.125	0.016	0.016	0.003
533	116628	2015	Cerebrospinal fluid	B	ND	1	0.125	0.016	0.016	0.003
534	116629	2015	Blood	B	ND	1	0.125	0.016	0.023	0.002
538	116822	2015	Blood	C	ND	1	0.125	0.016	0.016	0.003
540	116823	2015	Cerebrospinal fluid	B	ND	2	0.047	0.016	0.047	0.004
543	116942	2015	Blood	B	ND	4	0.047	0.016	0.016	0.003
545	111842	2015	Blood	B	ND	1	0.094	0.016	0.016	0.003
547	111843	2015	Cerebrospinal fluid	B	ND	1	0.125	0.016	0.016	0.004
550	111848	2016	Blood	B	ND	1	0.094	0.016	0.016	0.004
551	111849	2016	Blood	B	ND	1	0.190	0.016	0.016	0.003
553	116818	2015	Blood	B	ND	1	0.125	0.016	0.023	0.003
554	110871	2016	Blood	B	ND	1	0.125	0.016	0.064	0.004
556	111847	2016	Cerebrospinal fluid	B	ND	1	0.190	0.016	0.016	0.003
558	120134	2016	Blood	B	B	4	0.047	0.016	0.016	0.004
559	111850	2016	Blood	B	ND	1	0.094	0.016	0.016	0.004
568	115764	2016	Cerebrospinal fluid	B	ND	2	0.023	0.016	0.047	0.002
571	111851	2016	Blood	B	ND	1	0.125	0.016	0.016	0.003
572	111852	2016	Blood	B	ND	1	0.190	0.016	0.016	0.002
573	111853	2016	Cerebrospinal fluid	B	ND	1	0.190	0.016	0.016	0.003
574	115765	2016	Cerebrospinal fluid	B	ND	2	0.016	0.016	0.032	0.002
575	115766	2016	Cerebrospinal fluid	C	ND	4	0.023	0.016	0.016	0.003
576	111854	2016	Blood	B	ND	1	0.190	0.016	0.094	0.003
577	120135	2016	Blood	E	E	2	0.032	0.016	0.016	0.004
588	111855	2016	Blood	B	ND	1	0.064	0.016	0.016	0.003
589	111856	2016	Blood	B	ND	1	0.190	0.016	0.016	0.003
592	116943	2016	Cerebrospinal fluid	B	ND	2	0.016	0.016	0.023	0.003
599	116825	2016	Blood	B	ND	2	0.047	0.016	0.016	0.002
605	115770	2016	Cerebrospinal fluid	C	ND	2	0.023	0.016	0.023	0.003
610	111857	2016	Cerebrospinal fluid	B	ND	1	0.064	0.016	0.016	0.002
614	120136	2016	Cerebrospinal fluid	B	B	3	0.094	0.016	0.047	0.003
618	120137	2016	Blood	W135	NG	2	0.032	0.016	0.016	0.004
629	111858	2016	Blood	B	ND	1	0.125	0.016	0.016	0.003
637	116631	2016	Blood	W135	ND	2	0.023	0.016	0.016	0.004
644	116632	2016	Blood	B	ND	5	0.064	0.016	0.016	0.003
645	111859	2016	Cerebrospinal fluid	B	ND	1	0.190	0.016	0.016	0.003
650	111860	2016	Blood	B	ND	1	0.016	0.016	0.016	0.003
652	111861	2016	Blood	B	ND	1	0.125	0.016	0.047	0.003
653	nd	2016	Blood	B	ND	1	0.190	0.016	0.016	0.003
655	111862	2016	Blood	B	ND	1	0.125	0.016	0.016	0.003
657	111863	2016	Blood	B	ND	1	0.094	0.016	0.016	0.004
662	111864	2016	Blood	B	ND	1	0.094	0.016	0.016	0.004
666	116826	2016	Blood	B	ND	4	0.023	0.016	0.016	0.004
667	115768	2016	Cerebrospinal fluid	C	ND	2	0.023	0.016	0.064	0.003
675	115769	2016	Blood	C	ND	2	0.016	0.016	0.064	0.004
680	111865	2016	Blood	B	ND	1	0.094	0.016	0.016	0.003
685	115771	2016	Blood	B	ND	4	0.023	0.016	0.016	0.002
690	111866	2016	Blood	B	ND	1	0.094	0.016	0.016	0.004
699	111867	2016	Cerebrospinal fluid	B	ND	1	0.190	0.016	0.016	0.003
703	111868	2016	Blood	B	ND	1	0.094	0.016	0.016	0.003
704	115763	2016	Blood	B	ND	2	0.023	0.016	0.064	0.003
712	95650	2017	Cerebrospinal fluid	B	ND	1	0.125	0.016	0.016	0.003
713	95649	2017	Cerebrospinal fluid	B	ND	1	0.125	0.016	0.016	0.003
717	95721	2017	Blood	B	ND		0.125	0.016	0.023	0.003
718	95722	2017	Blood	B	ND	1	0.094	0.016	0.016	0.002
721	95723	2017	Blood	B	ND	1	0.125	0.016	0.016	0.003
725	95724	2017	Blood	B	ND	1	0.125	0.016	0.023	0.003
730	95725	2017	Cerebrospinal fluid	B	ND	1	0.125	0.016	0.016	0.003
731	120138	2017	Blood	B	B	3	0.190	0.016	0.016	0.003
732	95652	2017	Blood	B	ND	1	0.094	0.016	0.016	0.003
733	95726	2017	Cerebrospinal fluid	B	ND	1	0.125	0.016	0.016	0.004
735	95727	2017	Blood	Y	ND	2	0.016	0.016	0.016	0.002
738	95728	2017	Blood	C	ND	2	0.023	0.016	0.016	0.003
744	95729	2017	Blood	C	ND	2	0.023	0.016	0.064	0.002
750	95730	2017	Blood	B	ND	1	0.190	0.016	0.016	0.004
754	95731	2017	Blood	B	ND	1	0.125	0.016	0.016	0.002
762	95732	2017	Blood	B	ND	1	0.125	0.016	0.016	0.003
766	95733	2017	Blood	B	ND	1	0.094	0.016	0.032	0.003
771	95734	2017	Cerebrospinal fluid	B	ND	1	0.094	0.016	0.032	0.003
772	95735	2017	Blood	B	ND	1	0.125	0.016	0.016	0.003
773	95736	2017	Blood	B	ND	1	0.094	0.016	0.047	0.003
775	111879	2017	Cerebrospinal fluid	B	ND	2	0.032	0.016	0.016	0.002
779	95737	2017	Cerebrospinal fluid	B	ND	1	0.094	0.016	0.016	0.003
780	95738	2017	Cerebrospinal fluid	C	ND	2	0.190	0.016	0.047	0.003
785	95739	2017	Cerebrospinal fluid	B	ND	3	0.064	0.016	0.032	0.002
790	111877	2017	Blood	B	ND	1	0.125	0.016	0.023	0.003
792	111878	2017	Blood	B	ND	1	0.125	0.016	0.016	0.002
795	95740	2017	Blood	B	ND	1	0.190	0.016	0.016	0.003
801	110178	2017	Blood	B	ND	2	0.032	0.016	0.016	0.004
802	nd	2017	Cerebrospinal fluid	B	ND	2	0.023	0.016	0.016	0.006
803	95653	2017	Blood	B	ND	1	0.125	0.016	0.016	0.003
810	110177	2017	Cerebrospinal fluid	B	ND	2	0.023	0.016	0.125	0.003
815	95654	2017	Blood	B	ND	2	0.016	0.016	0.016	0.004
816	95655	2017	Blood	B	ND	1	0.190	0.016	0.016	0.004
817	95712	2017	Cerebrospinal fluid	B	ND	1	0.094	0.016	0.016	0.004
818	110175	2017	Cerebrospinal fluid	B	ND	2	0.016	0.016	0.016	0.003
821	95713	2017	Cerebrospinal fluid	B	ND	1	0.064	0.016	0.016	0.003
826	95714	2017	Blood	B	ND	1	0.032	0.016	0.016	0.003
829	95715	2017	Blood	B	ND	4	0.023	0.016	0.016	0.003
836	120139	2017	Cerebrospinal fluid	Y	Y	2	0.032	0.016	0.016	0.003
842	95717	2017	Cerebrospinal fluid	B	ND	1	0.125	0.016	0.016	0.004
843	95718	2017	Cerebrospinal fluid	B	ND	1	0.094	0.016	0.016	0.002
844	95719	2017	Blood	B	ND	1	0.125	0.016	0.016	0.004
851	95720	2017	Blood	B	ND	1	0.064	0.016	0.016	0.003
852	110183	2018	Cerebrospinal fluid	B	B	1	0.125	0.016	0.016	0.003
858	110186	2018	Blood	B	B	1	0.125	0.016	0.023	0.004
879	110094	2018	Blood	B	B	2	0.016	0.016	0.016	0.004
887	110192	2018	Blood	B	B	1	0.064	0.016	0.016	0.004
888	110193	2018	Blood	B	B	1	0.125	0.016	0.016	0.004
898	110197	2018	Cerebrospinal fluid	B	B	1	0.190	0.016	0.094	0.003
899	110198	2018	Blood	B	B	1	0.125	0.016	0.016	0.004
902	110095	2018	Cerebrospinal fluid	B	B	2	0.016	0.016	0.094	0.002
907	110200	2018	Blood	B	B	3	0.094	0.016	0.032	0.003
928	110181	2019	Blood	B	B	1	0.190	0.016	0.032	0.006
938	110185	2019	Blood	B	B	1	0.125	0.016	0.023	0.003
949	110187	2019	Cerebrospinal fluid	B	B	1	0.190	0.016	0.047	0.006
953	110188	2019	Cerebrospinal fluid	B	B	1	0.125	0.016	0.032	0.004
961	110190	2019	Blood	B	B	1	0.190	0.016	0.23	0.004
976	110194	2019	Cerebrospinal fluid	B	B	1	0.190	0.016	0.047	0.003
988	110199	2019	Blood	B	B	1	0.094	0.016	0.016	0.004
1002	110201	2019	Blood	Y	Y	2	0.047	0.016	0.032	0.003
1016	110202	2019	Cerebrospinal fluid	B	B	1	0.125	0.016	0.016	0.004
1017	110203	2019	Cerebrospinal fluid	B	B	1	0.125	0.016	0.016	0.003
1019	110204	2019	Blood	B	B	1	0.125	0.016	0.016	0.003
1025	110096	2019	Blood	B	B	2	0.023	0.016	0.016	0.003
1029	110206	2019	Blood	B	B	1	0.190	0.016	0.016	0.004
1038	110207	2019	Blood	C	C	2	0.047	0.016	0.023	0.003
1042	110182	2020	Blood	B	B	2	0.047	0.016	0.023	0.003
1045	110092	2020	Cerebrospinal fluid	B	B	2	0.064	0.016	0.023	0.003
1047	110093	2020	Blood	B	B	1	0.190	0.016	0.016	0.004
1063	110189	2020	Blood	B	B	2	0.032	0.016	0.047	0.003
1082	110208	2020	Blood	B	B	1	0.190	0.016	0.016	0.004
1088	110195	2020	Blood	B	B	4	0.032	0.016	0.047	0.006
1132	110184	2021	Blood	B	B	1	0.125	0.016	0.016	0.004
1151	110205	2021	Blood	B	B	1	0.064	0.016	0.032	0.004
1157	122226	2021	Blood	B	ND	1	0.190	0.016	0.016	0.004
1171	120140	2021	Blood	B	B	6	0.023	0.016	0.064	0.002
1172	122228	2021	Blood	B	ND	1	0.125	0.016	0.016	0.004
1175	122229	2021	Cerebrospinal fluid	B	ND	1	0.125	0.016	0.016	0.003
ND - Not Determined

## Sheet: Supplementary Table S2
Supplementary Table S2 Allelic profiles of seven housekeeping genes and the penA gene in Neisseria meningitidis isolates from Lithuania
PubMLST ID	Method	abcZ	adk	aroE	fumC	gdh	pdhC	pgm	ST (MLST)/RT (MLRT)	Clonal complex (MLST)	penA (pubMLST)/penA (RFLP)
110093	MLST	8	10	5	4	5	3	8	34	ST-32 complex	52
	MLRT	2	2	1	2	4	2	2	1		1
110181	MLST	8	10	5	4	5	3	8	34	ST-32 complex	52
	MLRT	2	2	1	2	4	2	2	1		1
110183	MLST	8	10	5	4	5	3	8	34	ST-32 complex	52
	MLRT	2	2	1	2	4	2	2	1		1
110187	MLST	8	10	5	4	5	3	8	34	ST-32 complex	52
	MLRT	2	2	1	2	4	2	2	1		1
110194	MLST	8	10	5	4	5	3	8	34	ST-32 complex	52
	MLRT	2	2	1	2	4	2	2	1		1
110197	MLST	8	10	5	4	5	3	8	34	ST-32 complex	52
	MLRT	2	2	1	2	4	2	2	1		1
110199	MLST	8	10	5	4	5	3	8	34	ST-32 complex	52
	MLRT	2	2	1	2	4	2	2	1		1
110206	MLST	8	10	5	4	5	3	8	34	ST-32 complex	52
	MLRT	2	2	1	2	4	2	2	1		1
119504	MLST	8	10	5	4	5	3	8	34	ST-32 complex	52
	MLRT	2	2	1	2	4	2	2	1		1
110186	MLST	8	10	5	4	5	3	8	34	ST-32 complex	52
	MLRT	2	3	1	2	1	2	2	15		1
110205	MLST	8	10	5	4	5	3	8	34	ST-32 complex	52
	MLRT	2	3	1	2	1	2	2	15		1
110202	MLST	8	10	5	4	5	3	8	34	ST-32 complex	52
	MLRT	2	2	1	2	1	2	2	20		1
110203	MLST	8	10	5	4	5	3	8	34	ST-32 complex	52
	MLRT	2	2	1	2	1	2	2	20		1
110204	MLST	8	10	5	4	5	3	8	34	ST-32 complex	52
	MLRT	2	2	1	2	1	2	2	20		1
110208	MLST	8	10	5	4	5	3	8	34	ST-32 complex	52
	MLRT	2	2	1	2	1	2	2	20		1
110196	MLST	8	10	5	4	5	3	8	34	ST-32 complex	52
	MLRT	ND	ND	ND	ND	ND	ND	ND	ND		ND
110184	MLST	8	10	5	4	647	3	8	9779	ST-32 complex	52
	MLRT	2	2	1	2	4	2	2	1		1
110185	MLST	8	10	5	4	647	3	8	9779	ST-32 complex	52
	MLRT	2	2	1	2	4	2	2	1		1
110188	MLST	8	10	5	4	647	3	8	9779	ST-32 complex	52
	MLRT	2	2	1	2	4	2	2	1		1
110198	MLST	8	10	1187	4	5	3	8	16792	ST-32 complex	52
	MLRT	2	2	1	2	4	2	2	1		1
110190	MLST	597	10	5	4	5	3	8	9775	ST-32 complex	52
	MLRT	3	1	1	10	1	4	6	17		1
110191	MLST	597	10	5	4	5	3	8	9775	ST-32 complex	52
	MLRT	ND	ND	ND	ND	ND	ND	ND	ND		ND
110192	MLST	597	10	5	4	5	3	8	9775	ST-32 complex	52
	MLRT	4	3	1	2	4	2	2	29		1
110193	MLST	597	10	5	4	5	3	8	9775	ST-32 complex	52
	MLRT	4	3	1	2	4	2	2	29		1
110195	MLST	597	10	5	4	1227	3	8	16791	ST-32 complex	1
	MLRT	4	2	1	2	4	2	2	70		4
110094	MLST	3	6	9	5	11	24	9	15968	ST-41/44 complex	1
	MLRT	5	1	1	3	1	2	10	77		2
110200	MLST	3	6	19	5	83	6	9	7670	ST-41/44 complex	14
	MLRT	3	1	1	3	2	2	10	78		3
110207	MLST	206	6	9	133	249	6	9	16793	ST-41/44 complex	1
	MLRT	3	1	1	3	4	2	10	28		2
110095	MLST	7	106	10	19	10	1	2	4769	ST-18 complex	5
	MLRT	3	1	1	10	1	4	6	17		2
110096	MLST	2	8	10	19	6	1	2	9774	ST-18 complex	UA
	MLRT	3	1	1	10	1	4	6	17		2
120132	MLST	7	8	18	19	10	22	10	16969	ST-18 complex	5
	MLRT	6	1	4	10	4	2	6	19		2
120136	MLST	7	5	10	19	10	24	2	16901	ST-18 complex	686
	MLRT	3	1	1	10	4	2	6	49		3
110189	MLST	7	5	1	13	36	53	15	213	ST-213 complex	UA
	MLRT	3	1	6	1	3	3	12	82		2
120133	MLST	7	5	1	13	36	53	15	213	ST-213 complex	34
	MLRT	3	1	5	1	3	3	12	27		2
120137	MLST	2	3	4	3	8	4	6	11	ST-11 complex	1
	MLRT	1	1	1	1	1	1	1	50		2
120139	MLST	12	5	18	9	11	9	17	1655	ST-23 complex	22
	MLRT	3	1	4	3	1	2	6	76		2
110092	MLST	630	5	2	13	10	24	2	15967	UA	4
	MLRT	3	1	1	1	1	2	9	81		2
110182	MLST	630	5	2	13	10	24	2	15967	UA	4
	MLRT	3	1	1	1	1	2	9	81		2
110201	MLST	219	5	1	17	11	8	21	7952	UA	1
	MLRT	3	1	5	1	1	2	2	79		2
120134	MLST	6	6	470	58	58	11	9	10713	UA	1
	MLRT	3	1	4	5	3	2	10	43		4
120135	MLST	6	20	7	17	21	21	17	16254	UA	5
	MLRT	3	2	1	1	1	2	6	45		2
120138	MLST	12	17	6	112	9	22	8	5477	UA	1191
	MLRT	3	4	3	2	1	2	2	58		3
120140	MLST	6	812	2	17	21	136	2	16959	UA	4
	MLRT	1	1	1	1	1	2	6	83		6
MLST, penA alleles, STs and Clonal complexes as defined on the PubMLST web site (https://pubmlst.org/bigsdb?db=pubmlst_neisseria_isolates&page=query&genomes=1) ND - Not Determined UA - Unassigned

## Sheet: Supplementary Table S3
Supplementary Table S3 The characteristics of the assembled genomes
	pubMLST ID
	119504	120132	120133	120134	120135	120136	120137	120138	120139	120140
Total Length (bp)	2,101,147	2,165,936	2,163,151	2,146,948	2,099,302	2,283,261	2,060,116	2,226,154	2,177,537	2,206,846
Sequence GC%	51.84	51.69	51.77	51.61	51.56	51.54	51.95	51.46	51.7	51.47
Number of scaffolds (>500 bp)	70	75	89	89	75	103	74	121	77	113
Scaffold N50 length (bp)	46.835	55.311	38.984	30.605	46.223	39.733	44.996	29.431	43.012	38.315
Coverage depth	433	395	362	391	376	341	412	354	347	361
Completeness (%)	99.56	98.8	99.18	97.66	99.56	99.37	98.99	99.75	99.56	99.56
Contamination (%)	1.41	0.19	2.61	3.8	1.09	2.52	2.09	1.43	3.26	1.9
CDSs by Augustus	2118	2202	2185	2133	2111	2305	2082	2242	2190	2214
CDSs by RAST	2489	2534	2580	2483	2450	2729	2429	2723	2579	2672
RNA
tRNAs	56	51	52	43	49	51	49	52	49	51
rRNAs (5S, 16S, 23S)	3	3	3	3	3	3	3	3	3	3
sRNAs	2	0	0	0	0	0	2	0	0	0
Interspersed repeats
LTR	50	50	54	49	45	64	52	61	56	51
DNA	10	12	7	15	12	16	13	21	8	12
LINE	15	21	13	14	21	16	14	14	13	20
SINE	8	8	8	7	7	10	7	8	10	8
RC	0	0	1	0	0	0	0	1	1	1
Unknown	0	0	0	0	0	0	1	0	0	0
Tandem repeats
TR	158	183	150	150	154	182	179	164	163	170
Minisatellite DNA	81	101	82	85	75	106	99	91	94	100
Microsatellite DNA	10	12	11	9	8	10	9	7	8	9
Pathogenicity
Pathogen Score % (Number of Pathogenic families)	86.7 (656)	86.1 (385)	85.6 (350)	85.3 (372)	85.7 (358)	85.9 (416)	86.0 (636)	85.5 (389)	86.3 (349)	86.1 (369)
CDSs - predicted coding sequences; LTR - Long Terminal Repeat; DNA: DNA Transposable element; LINE: long interspersed nuclear elements; SINE: short interspersed nuclear elements; RC: rolling circle; TR: Tandem Repeats.

## Sheet: Supplementary Table S4
Supplementary Table S4 KEGG annotation summary
Category	Subcategory	Sum of 79/119504	Sum of 324/120132	Sum of 428/120133	Sum of 558/120134	Sum of 577/120135	Sum of 614/120136	Sum of 618/120137	Sum of 731/120138	Sum of 836/120139	Sum of 1171/120140
Cellular Processes	Cell growth and death	14	15	15	15	14	15	14	15	14	15
	Cell motility	3	3	3	3	3	3	3	3	3	3
	Cellular community - prokaryotes	31	31	31	31	31	31	31	31	31	31
	Transport and catabolism	5	5	5	5	5	5	5	5	5	5
Cellular Processes Total		53	54	54	54	53	54	53	54	53	54
Environmental Information Processing	Membrane transport	61	63	63	63	63	63	61	63	60	63
	Signal transduction	36	36	36	37	36	36	37	36	36	37
Environmental Information Processing Total		97	99	99	100	99	99	98	99	96	100
Genetic Information Processing	Folding, sorting and degradation	33	33	33	33	33	33	33	33	32	33
	Information processing in viruses	1	1	1	1	1	1	1	1	1	1
	Replication and repair	68	68	69	69	68	69	69	68	69	68
	Transcription	4	4	4	4	4	4	4	4	4	4
	Translation	80	77	78	76	79	78	78	79	79	77
Genetic Information Processing Total		186	183	185	183	185	185	185	185	185	183
Human Diseases	Cancer: overview	15	15	15	15	15	15	15	15	15	15
	Cancer: specific types	1	1	1	1	1	1	1	1	1	1
	Cardiovascular disease	10	10	10	10	10	10	10	10	10	10
	Drug resistance: antimicrobial	23	23	24	25	22	23	24	23	23	25
	Drug resistance: antineoplastic	5	5	5	5	5	5	5	5	5	5
	Endocrine and metabolic disease	8	8	8	8	8	8	8	8	8	8
	Immune disease	1	1	1	1	1	1	1	1	1	1
	Infectious disease: bacterial	14	14	14	15	15	16	13	16	12	15
	Infectious disease: viral	1	1	1	1	1	1	1	1	1	1
	Neurodegenerative disease	31	31	31	31	28	31	31	31	31	31
Human Diseases Total		109	109	110	112	106	111	109	111	107	112
Metabolism	Amino acid metabolism	162	162	162	160	162	162	160	162	162	162
	Biosynthesis of other secondary metabolites	33	34	33	34	34	38	34	34	37	38
	Carbohydrate metabolism	156	158	158	158	156	158	156	158	158	158
	Energy metabolism	108	108	108	108	107	108	107	108	107	108
	Glycan biosynthesis and metabolism	47	49	47	48	47	51	48	49	51	51
	Lipid metabolism	35	35	35	34	35	35	35	35	35	35
	Metabolism of cofactors and vitamins	121	121	121	122	121	122	119	121	122	121
	Metabolism of other amino acids	36	36	36	36	35	36	36	36	35	36
	Metabolism of terpenoids and polyketides	15	16	15	16	16	19	16	16	18	19
	Nucleotide metabolism	56	54	54	56	56	56	54	56	55	56
	Xenobiotics biodegradation and metabolism	18	18	18	18	18	18	18	18	18	18
Metabolism Total		787	791	787	790	787	803	783	793	798	802
Organismal Systems	Aging	11	11	11	11	11	11	11	11	11	11
	Circulatory system	3	3	3	3	3	3	3	3	3	3
	Development and regeneration	1	1	1	1	1	1	1	1	1	1
	Digestive system	2	2	2	2	2	2	2	2	2	2
	Endocrine system	8	8	8	8	7	8	8	8	8	8
	Environmental adaptation	8	8	8	8	8	8	8	8	6	8
	Immune system	1	1	1	1	1	1	1	1	1	1
	Nervous system	2	2	2	2	2	2	2	2	2	2
Organismal Systems Total		36	36	36	36	35	36	36	36	34	36
Grand Total		1268	1272	1271	1275	1265	1288	1264	1278	1273	1287

## Sheet: Supplementary Table S5
Supplementary Table S5 Identification of pathway modules in Neisseria meningitidis strains from Lithuania using Kyoto Encyclopedia of Genes
Pathway modules
79/119504			324/120132			428/120133			558/120134			577/120135			614/120136			618/120137			731/120138			836/120139			1171/120140
Carbohydrate metabolism			Carbohydrate metabolism			Carbohydrate metabolism			Carbohydrate metabolism			Carbohydrate metabolism			Carbohydrate metabolism			Carbohydrate metabolism			Carbohydrate metabolism			Carbohydrate metabolism			Carbohydrate metabolism
Central carbohydrate metabolism			Central carbohydrate metabolism			Central carbohydrate metabolism			Central carbohydrate metabolism			Central carbohydrate metabolism			Central carbohydrate metabolism			Central carbohydrate metabolism			Central carbohydrate metabolism			Central carbohydrate metabolism			Central carbohydrate metabolism
M00002 Glycolysis, core module involving three-carbon compounds (6) (complete 5/5)			M00002 Glycolysis, core module involving three-carbon compounds (6) (complete 5/5)			M00002 Glycolysis, core module involving three-carbon compounds (6) (complete 5/5)			M00002 Glycolysis, core module involving three-carbon compounds (6) (complete 5/5)			M00002 Glycolysis, core module involving three-carbon compounds (6) (complete 5/5)			M00002 Glycolysis, core module involving three-carbon compounds (6) (complete 5/5)			M00002 Glycolysis, core module involving three-carbon compounds (6) (complete 5/5)			M00002 Glycolysis, core module involving three-carbon compounds (6) (complete 5/5)			M00002 Glycolysis, core module involving three-carbon compounds (6) (complete 5/5)			M00002 Glycolysis, core module involving three-carbon compounds (6) (complete 5/5)
M00307 Pyruvate oxidation, pyruvate => acetyl-CoA (3) (complete 1/1)			M00307 Pyruvate oxidation, pyruvate => acetyl-CoA (3) (complete 1/1)			M00307 Pyruvate oxidation, pyruvate => acetyl-CoA (3) (complete 1/1)			M00307 Pyruvate oxidation, pyruvate => acetyl-CoA (3) (complete 1/1)			M00307 Pyruvate oxidation, pyruvate => acetyl-CoA (3) (complete 1/1)			M00307 Pyruvate oxidation, pyruvate => acetyl-CoA (3) (complete 1/1)			M00307 Pyruvate oxidation, pyruvate => acetyl-CoA (3) (complete 1/1)			M00307 Pyruvate oxidation, pyruvate => acetyl-CoA (3) (complete 1/1)			M00307 Pyruvate oxidation, pyruvate => acetyl-CoA (3) (complete 1/1)			M00307 Pyruvate oxidation, pyruvate => acetyl-CoA (3) (complete 1/1)
M00009 Citrate cycle (TCA cycle, Krebs cycle) (15) (complete 8/8)			M00009 Citrate cycle (TCA cycle, Krebs cycle) (15) (complete 8/8)			M00009 Citrate cycle (TCA cycle, Krebs cycle) (15) (complete 8/8)			M00009 Citrate cycle (TCA cycle, Krebs cycle) (15) (complete 8/8)			M00009 Citrate cycle (TCA cycle, Krebs cycle) (15) (complete 8/8)			M00009 Citrate cycle (TCA cycle, Krebs cycle) (15) (complete 8/8)			M00009 Citrate cycle (TCA cycle, Krebs cycle) (15) (complete 8/8)			M00009 Citrate cycle (TCA cycle, Krebs cycle) (15) (complete 8/8)			M00009 Citrate cycle (TCA cycle, Krebs cycle) (15) (complete 8/8)			M00009 Citrate cycle (TCA cycle, Krebs cycle) (15) (complete 8/8)
M00010 Citrate cycle, first carbon oxidation, oxaloacetate => 2-oxoglutarate (3) (complete 3/3)			M00010 Citrate cycle, first carbon oxidation, oxaloacetate => 2-oxoglutarate (3) (complete 3/3)			M00010 Citrate cycle, first carbon oxidation, oxaloacetate => 2-oxoglutarate (3) (complete 3/3)			M00010 Citrate cycle, first carbon oxidation, oxaloacetate => 2-oxoglutarate (3) (complete 3/3)			M00010 Citrate cycle, first carbon oxidation, oxaloacetate => 2-oxoglutarate (3) (complete 3/3)			M00010 Citrate cycle, first carbon oxidation, oxaloacetate => 2-oxoglutarate (3) (complete 3/3)			M00010 Citrate cycle, first carbon oxidation, oxaloacetate => 2-oxoglutarate (3) (complete 3/3)			M00010 Citrate cycle, first carbon oxidation, oxaloacetate => 2-oxoglutarate (3) (complete 3/3)			M00010 Citrate cycle, first carbon oxidation, oxaloacetate => 2-oxoglutarate (3) (complete 3/3)			M00010 Citrate cycle, first carbon oxidation, oxaloacetate => 2-oxoglutarate (3) (complete 3/3)
M00011 Citrate cycle, second carbon oxidation, 2-oxoglutarate => oxaloacetate (12) (complete 5/5)			M00011 Citrate cycle, second carbon oxidation, 2-oxoglutarate => oxaloacetate (12) (complete 5/5)			M00011 Citrate cycle, second carbon oxidation, 2-oxoglutarate => oxaloacetate (12) (complete 5/5)			M00011 Citrate cycle, second carbon oxidation, 2-oxoglutarate => oxaloacetate (12) (complete 5/5)			M00011 Citrate cycle, second carbon oxidation, 2-oxoglutarate => oxaloacetate (12) (complete 5/5)			M00011 Citrate cycle, second carbon oxidation, 2-oxoglutarate => oxaloacetate (12) (complete 5/5)			M00011 Citrate cycle, second carbon oxidation, 2-oxoglutarate => oxaloacetate (12) (complete 5/5)			M00011 Citrate cycle, second carbon oxidation, 2-oxoglutarate => oxaloacetate (12) (complete 5/5)			M00011 Citrate cycle, second carbon oxidation, 2-oxoglutarate => oxaloacetate (12) (complete 5/5)			M00011 Citrate cycle, second carbon oxidation, 2-oxoglutarate => oxaloacetate (12) (complete 5/5)
M00004 Pentose phosphate pathway (Pentose phosphate cycle) (8) (complete 6/6)			M00004 Pentose phosphate pathway (Pentose phosphate cycle) (8) (complete 6/6)			M00004 Pentose phosphate pathway (Pentose phosphate cycle) (8) (complete 6/6)			M00004 Pentose phosphate pathway (Pentose phosphate cycle) (8) (complete 6/6)			M00004 Pentose phosphate pathway (Pentose phosphate cycle) (8) (complete 6/6)			M00004 Pentose phosphate pathway (Pentose phosphate cycle) (8) (complete 6/6)			M00004 Pentose phosphate pathway (Pentose phosphate cycle) (8) (complete 6/6)			M00004 Pentose phosphate pathway (Pentose phosphate cycle) (8) (complete 6/6)			M00004 Pentose phosphate pathway (Pentose phosphate cycle) (8) (complete 6/6)			M00004 Pentose phosphate pathway (Pentose phosphate cycle) (8) (complete 6/6)
M00006 Pentose phosphate pathway, oxidative phase, glucose 6P => ribulose 5P (3) (complete 2/2)			M00006 Pentose phosphate pathway, oxidative phase, glucose 6P => ribulose 5P (3) (complete 2/2)			M00006 Pentose phosphate pathway, oxidative phase, glucose 6P => ribulose 5P (3) (complete 2/2)			M00006 Pentose phosphate pathway, oxidative phase, glucose 6P => ribulose 5P (3) (complete 2/2)			M00006 Pentose phosphate pathway, oxidative phase, glucose 6P => ribulose 5P (3) (complete 2/2)			M00006 Pentose phosphate pathway, oxidative phase, glucose 6P => ribulose 5P (3) (complete 2/2)			M00006 Pentose phosphate pathway, oxidative phase, glucose 6P => ribulose 5P (3) (complete 2/2)			M00006 Pentose phosphate pathway, oxidative phase, glucose 6P => ribulose 5P (3) (complete 2/2)			M00006 Pentose phosphate pathway, oxidative phase, glucose 6P => ribulose 5P (3) (complete 2/2)			M00006 Pentose phosphate pathway, oxidative phase, glucose 6P => ribulose 5P (3) (complete 2/2)
M00007 Pentose phosphate pathway, non-oxidative phase, fructose 6P => ribose 5P (4) (complete 4/4)			M00007 Pentose phosphate pathway, non-oxidative phase, fructose 6P => ribose 5P (4) (complete 4/4)			M00007 Pentose phosphate pathway, non-oxidative phase, fructose 6P => ribose 5P (4) (complete 4/4)			M00007 Pentose phosphate pathway, non-oxidative phase, fructose 6P => ribose 5P (4) (complete 4/4)			M00007 Pentose phosphate pathway, non-oxidative phase, fructose 6P => ribose 5P (4) (complete 4/4)			M00007 Pentose phosphate pathway, non-oxidative phase, fructose 6P => ribose 5P (4) (complete 4/4)			M00007 Pentose phosphate pathway, non-oxidative phase, fructose 6P => ribose 5P (4) (complete 4/4)			M00007 Pentose phosphate pathway, non-oxidative phase, fructose 6P => ribose 5P (4) (complete 4/4)			M00007 Pentose phosphate pathway, non-oxidative phase, fructose 6P => ribose 5P (4) (complete 4/4)			M00007 Pentose phosphate pathway, non-oxidative phase, fructose 6P => ribose 5P (4) (complete 4/4)
M00005 PRPP biosynthesis, ribose 5P => PRPP (1) (complete 1/1)			M00005 PRPP biosynthesis, ribose 5P => PRPP (1) (complete 1/1)			M00005 PRPP biosynthesis, ribose 5P => PRPP (1) (complete 1/1)			M00005 PRPP biosynthesis, ribose 5P => PRPP (1) (complete 1/1)			M00005 PRPP biosynthesis, ribose 5P => PRPP (1) (complete 1/1)			M00005 PRPP biosynthesis, ribose 5P => PRPP (1) (complete 1/1)			M00005 PRPP biosynthesis, ribose 5P => PRPP (1) (complete 1/1)			M00005 PRPP biosynthesis, ribose 5P => PRPP (1) (complete 1/1)			M00005 PRPP biosynthesis, ribose 5P => PRPP (1) (complete 1/1)			M00005 PRPP biosynthesis, ribose 5P => PRPP (1) (complete 1/1)
M00008 Entner-Doudoroff pathway, glucose-6P => glyceraldehyde-3P + pyruvate (4) (complete 4/4)			M00008 Entner-Doudoroff pathway, glucose-6P => glyceraldehyde-3P + pyruvate (4) (complete 4/4)			M00008 Entner-Doudoroff pathway, glucose-6P => glyceraldehyde-3P + pyruvate (4) (complete 4/4)			M00008 Entner-Doudoroff pathway, glucose-6P => glyceraldehyde-3P + pyruvate (4) (complete 4/4)			M00008 Entner-Doudoroff pathway, glucose-6P => glyceraldehyde-3P + pyruvate (4) (complete 4/4)			M00008 Entner-Doudoroff pathway, glucose-6P => glyceraldehyde-3P + pyruvate (4) (complete 4/4)			M00008 Entner-Doudoroff pathway, glucose-6P => glyceraldehyde-3P + pyruvate (4) (complete 4/4)			M00008 Entner-Doudoroff pathway, glucose-6P => glyceraldehyde-3P + pyruvate (4) (complete 4/4)			M00008 Entner-Doudoroff pathway, glucose-6P => glyceraldehyde-3P + pyruvate (4) (complete 4/4)			M00008 Entner-Doudoroff pathway, glucose-6P => glyceraldehyde-3P + pyruvate (4) (complete 4/4)
Other carbohydrate metabolism			Other carbohydrate metabolism			Other carbohydrate metabolism			Other carbohydrate metabolism			Other carbohydrate metabolism			Other carbohydrate metabolism			Other carbohydrate metabolism			Other carbohydrate metabolism			Other carbohydrate metabolism			Other carbohydrate metabolism
M00549 Nucleotide sugar biosynthesis, glucose => UDP-glucose (3) (complete 3/3)			M00549 Nucleotide sugar biosynthesis, glucose => UDP-glucose (3) (complete 3/3)			M00549 Nucleotide sugar biosynthesis, glucose => UDP-glucose (3) (complete 3/3)			M00549 Nucleotide sugar biosynthesis, glucose => UDP-glucose (3) (complete 3/3)			M00549 Nucleotide sugar biosynthesis, glucose => UDP-glucose (3) (complete 3/3)			M00549 Nucleotide sugar biosynthesis, glucose => UDP-glucose (3) (complete 3/3)			M00549 Nucleotide sugar biosynthesis, glucose => UDP-glucose (3) (complete 3/3)			M00549 Nucleotide sugar biosynthesis, glucose => UDP-glucose (3) (complete 3/3)			M00549 Nucleotide sugar biosynthesis, glucose => UDP-glucose (3) (complete 3/3)			M00549 Nucleotide sugar biosynthesis, glucose => UDP-glucose (3) (complete 3/3)
M00909 UDP-N-acetyl-D-glucosamine biosynthesis, prokaryotes, glucose => UDP-GlcNAc (5) (complete 5/5)			M00909 UDP-N-acetyl-D-glucosamine biosynthesis, prokaryotes, glucose => UDP-GlcNAc (5) (complete 5/5)			M00909 UDP-N-acetyl-D-glucosamine biosynthesis, prokaryotes, glucose => UDP-GlcNAc (5) (complete 5/5)			M00909 UDP-N-acetyl-D-glucosamine biosynthesis, prokaryotes, glucose => UDP-GlcNAc (5) (complete 5/5)			M00909 UDP-N-acetyl-D-glucosamine biosynthesis, prokaryotes, glucose => UDP-GlcNAc (5) (complete 5/5)			M00909 UDP-N-acetyl-D-glucosamine biosynthesis, prokaryotes, glucose => UDP-GlcNAc (5) (complete 5/5)			M00909 UDP-N-acetyl-D-glucosamine biosynthesis, prokaryotes, glucose => UDP-GlcNAc (5) (complete 5/5)			M00909 UDP-N-acetyl-D-glucosamine biosynthesis, prokaryotes, glucose => UDP-GlcNAc (5) (complete 5/5)			M00909 UDP-N-acetyl-D-glucosamine biosynthesis, prokaryotes, glucose => UDP-GlcNAc (5) (complete 5/5)			M00909 UDP-N-acetyl-D-glucosamine biosynthesis, prokaryotes, glucose => UDP-GlcNAc (5) (complete 5/5)
Energy metabolism			Energy metabolism			Energy metabolism			Energy metabolism			Energy metabolism			Energy metabolism			Energy metabolism			Energy metabolism			Energy metabolism			Energy metabolism
Carbon fixation			Carbon fixation			Carbon fixation			Carbon fixation			Carbon fixation			Carbon fixation			Carbon fixation			Carbon fixation			Carbon fixation			Carbon fixation
M00579 Phosphate acetyltransferase-acetate kinase pathway, acetyl-CoA => acetate (2) (complete 2/2)			M00579 Phosphate acetyltransferase-acetate kinase pathway, acetyl-CoA => acetate (2) (complete 2/2)			M00579 Phosphate acetyltransferase-acetate kinase pathway, acetyl-CoA => acetate (2) (complete 2/2)			M00579 Phosphate acetyltransferase-acetate kinase pathway, acetyl-CoA => acetate (2) (complete 2/2)			M00579 Phosphate acetyltransferase-acetate kinase pathway, acetyl-CoA => acetate (2) (complete 2/2)			M00579 Phosphate acetyltransferase-acetate kinase pathway, acetyl-CoA => acetate (2) (complete 2/2)			M00579 Phosphate acetyltransferase-acetate kinase pathway, acetyl-CoA => acetate (2) (complete 2/2)			M00579 Phosphate acetyltransferase-acetate kinase pathway, acetyl-CoA => acetate (2) (complete 2/2)			M00579 Phosphate acetyltransferase-acetate kinase pathway, acetyl-CoA => acetate (2) (complete 2/2)			M00579 Phosphate acetyltransferase-acetate kinase pathway, acetyl-CoA => acetate (2) (complete 2/2)
ATP synthesis			ATP synthesis			ATP synthesis			ATP synthesis			ATP synthesis			ATP synthesis			ATP synthesis			ATP synthesis			ATP synthesis			ATP synthesis
M00144 NADH:quinone oxidoreductase, prokaryotes (14) (complete 1/1)			M00144 NADH:quinone oxidoreductase, prokaryotes (14) (complete 1/1)			M00144 NADH:quinone oxidoreductase, prokaryotes (14) (complete 1/1)			M00144 NADH:quinone oxidoreductase, prokaryotes (14) (complete 1/1)			M00144 NADH:quinone oxidoreductase, prokaryotes (14) (complete 1/1)			M00144 NADH:quinone oxidoreductase, prokaryotes (14) (complete 1/1)			M00144 NADH:quinone oxidoreductase, prokaryotes (14) (complete 1/1)			M00144 NADH:quinone oxidoreductase, prokaryotes (14) (complete 1/1)			M00144 NADH:quinone oxidoreductase, prokaryotes (14) (complete 1/1)			M00144 NADH:quinone oxidoreductase, prokaryotes (14) (complete 1/1)
M00149 Succinate dehydrogenase, prokaryotes (4) (complete 1/1)			M00149 Succinate dehydrogenase, prokaryotes (4) (complete 1/1)			M00149 Succinate dehydrogenase, prokaryotes (4) (complete 1/1)			M00149 Succinate dehydrogenase, prokaryotes (4) (complete 1/1)			M00149 Succinate dehydrogenase, prokaryotes (4) (complete 1/1)			M00149 Succinate dehydrogenase, prokaryotes (4) (complete 1/1)			M00149 Succinate dehydrogenase, prokaryotes (4) (complete 1/1)			M00149 Succinate dehydrogenase, prokaryotes (4) (complete 1/1)			M00149 Succinate dehydrogenase, prokaryotes (4) (complete 1/1)			M00149 Succinate dehydrogenase, prokaryotes (4) (complete 1/1)
M00151 Cytochrome bc1 complex respiratory unit (3) (complete 1/1)			M00151 Cytochrome bc1 complex respiratory unit (3) (complete 1/1)			M00151 Cytochrome bc1 complex respiratory unit (3) (complete 1/1)			M00151 Cytochrome bc1 complex respiratory unit (3) (complete 1/1)			M00151 Cytochrome bc1 complex respiratory unit (3) (complete 1/1)			M00151 Cytochrome bc1 complex respiratory unit (3) (complete 1/1)			M00151 Cytochrome bc1 complex respiratory unit (3) (complete 1/1)			M00151 Cytochrome bc1 complex respiratory unit (3) (complete 1/1)			M00151 Cytochrome bc1 complex respiratory unit (3) (complete 1/1)			M00151 Cytochrome bc1 complex respiratory unit (3) (complete 1/1)
M00156 Cytochrome c oxidase, cbb3-type (4) (complete 1/1)			M00156 Cytochrome c oxidase, cbb3-type (4) (complete 1/1)			M00156 Cytochrome c oxidase, cbb3-type (4) (complete 1/1)			M00156 Cytochrome c oxidase, cbb3-type (4) (complete 1/1)			M00156 Cytochrome c oxidase, cbb3-type (4) (complete 1/1)			M00156 Cytochrome c oxidase, cbb3-type (4) (complete 1/1)			M00156 Cytochrome c oxidase, cbb3-type (4) (complete 1/1)			M00156 Cytochrome c oxidase, cbb3-type (4) (complete 1/1)			M00156 Cytochrome c oxidase, cbb3-type (4) (complete 1/1)			M00156 Cytochrome c oxidase, cbb3-type (4) (complete 1/1)
M00157 F-type ATPase, prokaryotes and chloroplasts (8) (complete 1/1)			M00157 F-type ATPase, prokaryotes and chloroplasts (8) (complete 1/1)			M00157 F-type ATPase, prokaryotes and chloroplasts (8) (complete 1/1)			M00157 F-type ATPase, prokaryotes and chloroplasts (8) (complete 1/1)			M00157 F-type ATPase, prokaryotes and chloroplasts (8) (complete 1/1)			M00157 F-type ATPase, prokaryotes and chloroplasts (8) (complete 1/1)			M00157 F-type ATPase, prokaryotes and chloroplasts (8) (complete 1/1)			M00157 F-type ATPase, prokaryotes and chloroplasts (8) (complete 1/1)			M00157 F-type ATPase, prokaryotes and chloroplasts (8) (complete 1/1)			M00157 F-type ATPase, prokaryotes and chloroplasts (8) (complete 1/1)
Lipid metabolism			Lipid metabolism			Lipid metabolism			Lipid metabolism			Lipid metabolism			Lipid metabolism			Lipid metabolism			Lipid metabolism			Lipid metabolism			Lipid metabolism
Fatty acid metabolism			Fatty acid metabolism			Fatty acid metabolism			Fatty acid metabolism			Fatty acid metabolism			Fatty acid metabolism			Fatty acid metabolism			Fatty acid metabolism			Fatty acid metabolism			Fatty acid metabolism
M00082 Fatty acid biosynthesis, initiation (6) (complete 2/2)			M00082 Fatty acid biosynthesis, initiation (6) (complete 2/2)			M00082 Fatty acid biosynthesis, initiation (6) (complete 2/2)			M00082 Fatty acid biosynthesis, initiation (6) (complete 2/2)			M00082 Fatty acid biosynthesis, initiation (6) (complete 2/2)			M00082 Fatty acid biosynthesis, initiation (6) (complete 2/2)			M00082 Fatty acid biosynthesis, initiation (6) (complete 2/2)			M00082 Fatty acid biosynthesis, initiation (6) (complete 2/2)			M00082 Fatty acid biosynthesis, initiation (6) (complete 2/2)			M00082 Fatty acid biosynthesis, initiation (6) (complete 2/2)
M00083 Fatty acid biosynthesis, elongation (4) (complete 1/1)			M00083 Fatty acid biosynthesis, elongation (4) (complete 1/1)			M00083 Fatty acid biosynthesis, elongation (4) (complete 1/1)			M00083 Fatty acid biosynthesis, elongation (4) (complete 1/1)			M00083 Fatty acid biosynthesis, elongation (4) (complete 1/1)			M00083 Fatty acid biosynthesis, elongation (4) (complete 1/1)			M00083 Fatty acid biosynthesis, elongation (4) (complete 1/1)			M00083 Fatty acid biosynthesis, elongation (4) (complete 1/1)			M00083 Fatty acid biosynthesis, elongation (4) (complete 1/1)			M00083 Fatty acid biosynthesis, elongation (4) (complete 1/1)
M00086 beta-Oxidation, acyl-CoA synthesis (1) (complete 1/1)			M00086 beta-Oxidation, acyl-CoA synthesis (1) (complete 1/1)			M00086 beta-Oxidation, acyl-CoA synthesis (1) (complete 1/1)			M00086 beta-Oxidation, acyl-CoA synthesis (1) (complete 1/1)			M00086 beta-Oxidation, acyl-CoA synthesis (1) (complete 1/1)			M00086 beta-Oxidation, acyl-CoA synthesis (1) (complete 1/1)			M00086 beta-Oxidation, acyl-CoA synthesis (1) (complete 1/1)			M00086 beta-Oxidation, acyl-CoA synthesis (1) (complete 1/1)			M00086 beta-Oxidation, acyl-CoA synthesis (1) (complete 1/1)			M00086 beta-Oxidation, acyl-CoA synthesis (1) (complete 1/1)
Lipid metabolism			Lipid metabolism			Lipid metabolism			Lipid metabolism			Lipid metabolism			Lipid metabolism			Lipid metabolism			Lipid metabolism			Lipid metabolism			Lipid metabolism
M00093 Phosphatidylethanolamine (PE) biosynthesis, PA => PS => PE (3) (complete 3/3)			M00093 Phosphatidylethanolamine (PE) biosynthesis, PA => PS => PE (3) (complete 3/3)			M00093 Phosphatidylethanolamine (PE) biosynthesis, PA => PS => PE (3) (complete 3/3)			M00093 Phosphatidylethanolamine (PE) biosynthesis, PA => PS => PE (3) (complete 3/3)			M00093 Phosphatidylethanolamine (PE) biosynthesis, PA => PS => PE (3) (complete 3/3)			M00093 Phosphatidylethanolamine (PE) biosynthesis, PA => PS => PE (3) (complete 3/3)			M00093 Phosphatidylethanolamine (PE) biosynthesis, PA => PS => PE (3) (complete 3/3)			M00093 Phosphatidylethanolamine (PE) biosynthesis, PA => PS => PE (3) (complete 3/3)			M00093 Phosphatidylethanolamine (PE) biosynthesis, PA => PS => PE (3) (complete 3/3)			M00093 Phosphatidylethanolamine (PE) biosynthesis, PA => PS => PE (3) (complete 3/3)
Nucleotide metabolism			Nucleotide metabolism			Nucleotide metabolism			Nucleotide metabolism			Nucleotide metabolism			Nucleotide metabolism			Nucleotide metabolism			Nucleotide metabolism			Nucleotide metabolism			Nucleotide metabolism
Purine metabolism			Purine metabolism			Purine metabolism			Purine metabolism			Purine metabolism			Purine metabolism			Purine metabolism			Purine metabolism			Purine metabolism			Purine metabolism
M00048 De novo purine biosynthesis, PRPP + glutamine => IMP (10) (complete 8/8)			M00048 De novo purine biosynthesis, PRPP + glutamine => IMP (10) (complete 8/8)			M00048 De novo purine biosynthesis, PRPP + glutamine => IMP (10) (complete 8/8)			M00048 De novo purine biosynthesis, PRPP + glutamine => IMP (10) (complete 8/8)			M00048 De novo purine biosynthesis, PRPP + glutamine => IMP (10) (complete 8/8)			M00048 De novo purine biosynthesis, PRPP + glutamine => IMP (10) (complete 8/8)			M00048 De novo purine biosynthesis, PRPP + glutamine => IMP (10) (complete 8/8)			M00048 De novo purine biosynthesis, PRPP + glutamine => IMP (10) (complete 8/8)			M00048 De novo purine biosynthesis, PRPP + glutamine => IMP (10) (complete 8/8)			M00048 De novo purine biosynthesis, PRPP + glutamine => IMP (10) (complete 8/8)
M00049 Adenine ribonucleotide biosynthesis, IMP => ADP,ATP (4) (complete 4/4)			M00049 Adenine ribonucleotide biosynthesis, IMP => ADP,ATP (4) (complete 4/4)			M00049 Adenine ribonucleotide biosynthesis, IMP => ADP,ATP (4) (complete 4/4)			M00049 Adenine ribonucleotide biosynthesis, IMP => ADP,ATP (4) (complete 4/4)			M00049 Adenine ribonucleotide biosynthesis, IMP => ADP,ATP (4) (complete 4/4)			M00049 Adenine ribonucleotide biosynthesis, IMP => ADP,ATP (4) (complete 4/4)			M00049 Adenine ribonucleotide biosynthesis, IMP => ADP,ATP (4) (complete 4/4)			M00049 Adenine ribonucleotide biosynthesis, IMP => ADP,ATP (4) (complete 4/4)			M00049 Adenine ribonucleotide biosynthesis, IMP => ADP,ATP (4) (complete 4/4)			M00049 Adenine ribonucleotide biosynthesis, IMP => ADP,ATP (4) (complete 4/4)
M00050 Guanine ribonucleotide biosynthesis, IMP => GDP,GTP (4) (complete 4/4)			M00050 Guanine ribonucleotide biosynthesis, IMP => GDP,GTP (4) (complete 4/4)			M00050 Guanine ribonucleotide biosynthesis, IMP => GDP,GTP (4) (complete 4/4)			M00050 Guanine ribonucleotide biosynthesis, IMP => GDP,GTP (4) (complete 4/4)			M00050 Guanine ribonucleotide biosynthesis, IMP => GDP,GTP (4) (complete 4/4)			M00050 Guanine ribonucleotide biosynthesis, IMP => GDP,GTP (4) (complete 4/4)			M00050 Guanine ribonucleotide biosynthesis, IMP => GDP,GTP (4) (complete 4/4)			M00050 Guanine ribonucleotide biosynthesis, IMP => GDP,GTP (4) (complete 4/4)			M00050 Guanine ribonucleotide biosynthesis, IMP => GDP,GTP (4) (complete 4/4)			M00050 Guanine ribonucleotide biosynthesis, IMP => GDP,GTP (4) (complete 4/4)
M00053 Deoxyribonucleotide biosynthesis, ADP/GDP/CDP/UDP => dATP/dGTP/dCTP/dUTP (3) (complete 2/2)			M00053 Deoxyribonucleotide biosynthesis, ADP/GDP/CDP/UDP => dATP/dGTP/dCTP/dUTP (3) (complete 2/2)			M00053 Deoxyribonucleotide biosynthesis, ADP/GDP/CDP/UDP => dATP/dGTP/dCTP/dUTP (3) (complete 2/2)			M00053 Deoxyribonucleotide biosynthesis, ADP/GDP/CDP/UDP => dATP/dGTP/dCTP/dUTP (3) (complete 2/2)			M00053 Deoxyribonucleotide biosynthesis, ADP/GDP/CDP/UDP => dATP/dGTP/dCTP/dUTP (3) (complete 2/2)			M00053 Deoxyribonucleotide biosynthesis, ADP/GDP/CDP/UDP => dATP/dGTP/dCTP/dUTP (3) (complete 2/2)			M00053 Deoxyribonucleotide biosynthesis, ADP/GDP/CDP/UDP => dATP/dGTP/dCTP/dUTP (3) (complete 2/2)			M00053 Deoxyribonucleotide biosynthesis, ADP/GDP/CDP/UDP => dATP/dGTP/dCTP/dUTP (3) (complete 2/2)			M00053 Deoxyribonucleotide biosynthesis, ADP/GDP/CDP/UDP => dATP/dGTP/dCTP/dUTP (3) (complete 2/2)			M00053 Deoxyribonucleotide biosynthesis, ADP/GDP/CDP/UDP => dATP/dGTP/dCTP/dUTP (3) (complete 2/2)
Pyrimidine metabolism			Pyrimidine metabolism			Pyrimidine metabolism			Pyrimidine metabolism			Pyrimidine metabolism			Pyrimidine metabolism			Pyrimidine metabolism			Pyrimidine metabolism			Pyrimidine metabolism			Pyrimidine metabolism
M00051 De novo pyrimidine biosynthesis, glutamine (+ PRPP) => UMP (8) (complete 3/3)			M00051 De novo pyrimidine biosynthesis, glutamine (+ PRPP) => UMP (8) (complete 3/3)			M00051 De novo pyrimidine biosynthesis, glutamine (+ PRPP) => UMP (8) (complete 3/3)			M00051 De novo pyrimidine biosynthesis, glutamine (+ PRPP) => UMP (8) (complete 3/3)			M00051 De novo pyrimidine biosynthesis, glutamine (+ PRPP) => UMP (8) (complete 3/3)			M00051 De novo pyrimidine biosynthesis, glutamine (+ PRPP) => UMP (8) (complete 3/3)			M00051 De novo pyrimidine biosynthesis, glutamine (+ PRPP) => UMP (8) (complete 3/3)			M00051 De novo pyrimidine biosynthesis, glutamine (+ PRPP) => UMP (8) (complete 3/3)			M00051 De novo pyrimidine biosynthesis, glutamine (+ PRPP) => UMP (8) (complete 3/3)			M00051 De novo pyrimidine biosynthesis, glutamine (+ PRPP) => UMP (8) (complete 3/3)
M00052 Pyrimidine ribonucleotide biosynthesis, UMP => UDP/UTP,CDP/CTP (3) (complete 3/3)			M00052 Pyrimidine ribonucleotide biosynthesis, UMP => UDP/UTP,CDP/CTP (3) (complete 3/3)			M00052 Pyrimidine ribonucleotide biosynthesis, UMP => UDP/UTP,CDP/CTP (3) (complete 3/3)			M00052 Pyrimidine ribonucleotide biosynthesis, UMP => UDP/UTP,CDP/CTP (3) (complete 3/3)			M00052 Pyrimidine ribonucleotide biosynthesis, UMP => UDP/UTP,CDP/CTP (3) (complete 3/3)			M00052 Pyrimidine ribonucleotide biosynthesis, UMP => UDP/UTP,CDP/CTP (3) (complete 3/3)			M00052 Pyrimidine ribonucleotide biosynthesis, UMP => UDP/UTP,CDP/CTP (3) (complete 3/3)			M00052 Pyrimidine ribonucleotide biosynthesis, UMP => UDP/UTP,CDP/CTP (3) (complete 3/3)			M00052 Pyrimidine ribonucleotide biosynthesis, UMP => UDP/UTP,CDP/CTP (3) (complete 3/3)			M00052 Pyrimidine ribonucleotide biosynthesis, UMP => UDP/UTP,CDP/CTP (3) (complete 3/3)
M00938 Pyrimidine deoxyribonucleotide biosynthesis, UDP => dTTP (6) (complete 5/5)			M00938 Pyrimidine deoxyribonucleotide biosynthesis, UDP => dTTP (6) (complete 5/5)			M00938 Pyrimidine deoxyribonucleotide biosynthesis, UDP => dTTP (6) (complete 5/5)			M00938 Pyrimidine deoxyribonucleotide biosynthesis, UDP => dTTP (6) (complete 5/5)			M00938 Pyrimidine deoxyribonucleotide biosynthesis, UDP => dTTP (6) (complete 5/5)			M00938 Pyrimidine deoxyribonucleotide biosynthesis, UDP => dTTP (6) (complete 5/5)			M00938 Pyrimidine deoxyribonucleotide biosynthesis, UDP => dTTP (6) (complete 5/5)			M00938 Pyrimidine deoxyribonucleotide biosynthesis, UDP => dTTP (6) (complete 5/5)			M00938 Pyrimidine deoxyribonucleotide biosynthesis, UDP => dTTP (6) (complete 5/5)			M00938 Pyrimidine deoxyribonucleotide biosynthesis, UDP => dTTP (6) (complete 5/5)
Amino acid metabolism			Amino acid metabolism			Amino acid metabolism			Amino acid metabolism			Amino acid metabolism			Amino acid metabolism			Amino acid metabolism			Amino acid metabolism			Amino acid metabolism			Amino acid metabolism
Serine and threonine metabolism			Serine and threonine metabolism			Serine and threonine metabolism			Serine and threonine metabolism			Serine and threonine metabolism			Serine and threonine metabolism			Serine and threonine metabolism			Serine and threonine metabolism			Serine and threonine metabolism			Serine and threonine metabolism
M00018 Threonine biosynthesis, aspartate => homoserine => threonine (5) (complete 5/5)			M00018 Threonine biosynthesis, aspartate => homoserine => threonine (5) (complete 5/5)			M00018 Threonine biosynthesis, aspartate => homoserine => threonine (5) (complete 5/5)			M00018 Threonine biosynthesis, aspartate => homoserine => threonine (5) (complete 5/5)			M00018 Threonine biosynthesis, aspartate => homoserine => threonine (5) (complete 5/5)			M00018 Threonine biosynthesis, aspartate => homoserine => threonine (5) (complete 5/5)			M00018 Threonine biosynthesis, aspartate => homoserine => threonine (5) (complete 5/5)			M00018 Threonine biosynthesis, aspartate => homoserine => threonine (5) (complete 5/5)			M00018 Threonine biosynthesis, aspartate => homoserine => threonine (5) (complete 5/5)			M00018 Threonine biosynthesis, aspartate => homoserine => threonine (5) (complete 5/5)
M00621 Glycine cleavage system (3) (complete 3/3)			M00621 Glycine cleavage system (3) (complete 3/3)			M00621 Glycine cleavage system (3) (complete 3/3)			M00621 Glycine cleavage system (3) (complete 3/3)			M00621 Glycine cleavage system (3) (complete 3/3)			M00621 Glycine cleavage system (3) (complete 3/3)			M00621 Glycine cleavage system (3) (complete 3/3)			M00621 Glycine cleavage system (3) (complete 3/3)			M00621 Glycine cleavage system (3) (complete 3/3)			M00621 Glycine cleavage system (3) (complete 3/3)
Cysteine and methionine metabolism			Cysteine and methionine metabolism			Cysteine and methionine metabolism			Cysteine and methionine metabolism			Cysteine and methionine metabolism			Cysteine and methionine metabolism			Cysteine and methionine metabolism			Cysteine and methionine metabolism			Cysteine and methionine metabolism			Cysteine and methionine metabolism
M00021 Cysteine biosynthesis, serine => cysteine (2) (complete 2/2)			M00021 Cysteine biosynthesis, serine => cysteine (2) (complete 2/2)			M00021 Cysteine biosynthesis, serine => cysteine (2) (complete 2/2)			M00021 Cysteine biosynthesis, serine => cysteine (2) (complete 2/2)			M00021 Cysteine biosynthesis, serine => cysteine (2) (complete 2/2)			M00021 Cysteine biosynthesis, serine => cysteine (2) (complete 2/2)			M00021 Cysteine biosynthesis, serine => cysteine (2) (complete 2/2)			M00021 Cysteine biosynthesis, serine => cysteine (2) (complete 2/2)			M00021 Cysteine biosynthesis, serine => cysteine (2) (complete 2/2)			M00021 Cysteine biosynthesis, serine => cysteine (2) (complete 2/2)
Branched-chain amino acid metabolism			Branched-chain amino acid metabolism			Branched-chain amino acid metabolism			Branched-chain amino acid metabolism			Branched-chain amino acid metabolism			Branched-chain amino acid metabolism			Branched-chain amino acid metabolism			Branched-chain amino acid metabolism			Branched-chain amino acid metabolism			Branched-chain amino acid metabolism
M00019 Valine/isoleucine biosynthesis, pyruvate => valine / 2-oxobutanoate => isoleucine (5) (complete 4/4)			M00019 Valine/isoleucine biosynthesis, pyruvate => valine / 2-oxobutanoate => isoleucine (5) (complete 4/4)			M00019 Valine/isoleucine biosynthesis, pyruvate => valine / 2-oxobutanoate => isoleucine (5) (complete 4/4)			M00019 Valine/isoleucine biosynthesis, pyruvate => valine / 2-oxobutanoate => isoleucine (5) (complete 4/4)			M00019 Valine/isoleucine biosynthesis, pyruvate => valine / 2-oxobutanoate => isoleucine (5) (complete 4/4)			M00019 Valine/isoleucine biosynthesis, pyruvate => valine / 2-oxobutanoate => isoleucine (5) (complete 4/4)			M00019 Valine/isoleucine biosynthesis, pyruvate => valine / 2-oxobutanoate => isoleucine (5) (complete 4/4)			M00019 Valine/isoleucine biosynthesis, pyruvate => valine / 2-oxobutanoate => isoleucine (5) (complete 4/4)			M00019 Valine/isoleucine biosynthesis, pyruvate => valine / 2-oxobutanoate => isoleucine (5) (complete 4/4)			M00019 Valine/isoleucine biosynthesis, pyruvate => valine / 2-oxobutanoate => isoleucine (5) (complete 4/4)
M00570 Isoleucine biosynthesis, threonine => 2-oxobutanoate => isoleucine (6) (complete 5/5)			M00570 Isoleucine biosynthesis, threonine => 2-oxobutanoate => isoleucine (6) (complete 5/5)			M00570 Isoleucine biosynthesis, threonine => 2-oxobutanoate => isoleucine (6) (complete 5/5)			M00570 Isoleucine biosynthesis, threonine => 2-oxobutanoate => isoleucine (6) (complete 5/5)			M00570 Isoleucine biosynthesis, threonine => 2-oxobutanoate => isoleucine (6) (complete 5/5)			M00570 Isoleucine biosynthesis, threonine => 2-oxobutanoate => isoleucine (6) (complete 5/5)			M00570 Isoleucine biosynthesis, threonine => 2-oxobutanoate => isoleucine (6) (complete 5/5)			M00570 Isoleucine biosynthesis, threonine => 2-oxobutanoate => isoleucine (6) (complete 5/5)			M00570 Isoleucine biosynthesis, threonine => 2-oxobutanoate => isoleucine (6) (complete 5/5)			M00570 Isoleucine biosynthesis, threonine => 2-oxobutanoate => isoleucine (6) (complete 5/5)
M00432 Leucine biosynthesis, 2-oxoisovalerate => 2-oxoisocaproate (4) (complete 3/3)			M00432 Leucine biosynthesis, 2-oxoisovalerate => 2-oxoisocaproate (4) (complete 3/3)			M00432 Leucine biosynthesis, 2-oxoisovalerate => 2-oxoisocaproate (4) (complete 3/3)			M00432 Leucine biosynthesis, 2-oxoisovalerate => 2-oxoisocaproate (4) (complete 3/3)			M00432 Leucine biosynthesis, 2-oxoisovalerate => 2-oxoisocaproate (4) (complete 3/3)			M00432 Leucine biosynthesis, 2-oxoisovalerate => 2-oxoisocaproate (4) (complete 3/3)			M00432 Leucine biosynthesis, 2-oxoisovalerate => 2-oxoisocaproate (4) (complete 3/3)			M00432 Leucine biosynthesis, 2-oxoisovalerate => 2-oxoisocaproate (4) (complete 3/3)			M00432 Leucine biosynthesis, 2-oxoisovalerate => 2-oxoisocaproate (4) (complete 3/3)			M00432 Leucine biosynthesis, 2-oxoisovalerate => 2-oxoisocaproate (4) (complete 3/3)
Lysine metabolism			Lysine metabolism			Lysine metabolism			Lysine metabolism			Lysine metabolism			Lysine metabolism			Lysine metabolism			Lysine metabolism			Lysine metabolism			Lysine metabolism
M00016 Lysine biosynthesis, succinyl-DAP pathway, aspartate => lysine (10) (complete 9/9)			M00016 Lysine biosynthesis, succinyl-DAP pathway, aspartate => lysine (10) (complete 9/9)			M00016 Lysine biosynthesis, succinyl-DAP pathway, aspartate => lysine (10) (complete 9/9)			M00016 Lysine biosynthesis, succinyl-DAP pathway, aspartate => lysine (10) (complete 9/9)			M00016 Lysine biosynthesis, succinyl-DAP pathway, aspartate => lysine (10) (complete 9/9)			M00016 Lysine biosynthesis, succinyl-DAP pathway, aspartate => lysine (10) (complete 9/9)			M00016 Lysine biosynthesis, succinyl-DAP pathway, aspartate => lysine (10) (complete 9/9)			M00016 Lysine biosynthesis, succinyl-DAP pathway, aspartate => lysine (10) (complete 9/9)			M00016 Lysine biosynthesis, succinyl-DAP pathway, aspartate => lysine (10) (complete 9/9)			M00016 Lysine biosynthesis, succinyl-DAP pathway, aspartate => lysine (10) (complete 9/9)
Arginine and proline metabolism			Arginine and proline metabolism			Arginine and proline metabolism			Arginine and proline metabolism			Arginine and proline metabolism			Arginine and proline metabolism			Arginine and proline metabolism			Arginine and proline metabolism			Arginine and proline metabolism			Arginine and proline metabolism
M00028 Ornithine biosynthesis, glutamate => ornithine (5) (complete 4/4)			M00028 Ornithine biosynthesis, glutamate => ornithine (5) (complete 4/4)			M00028 Ornithine biosynthesis, glutamate => ornithine (5) (complete 4/4)			M00028 Ornithine biosynthesis, glutamate => ornithine (5) (complete 4/4)			M00028 Ornithine biosynthesis, glutamate => ornithine (5) (complete 4/4)			M00028 Ornithine biosynthesis, glutamate => ornithine (5) (complete 4/4)			M00028 Ornithine biosynthesis, glutamate => ornithine (5) (complete 4/4)			M00028 Ornithine biosynthesis, glutamate => ornithine (5) (complete 4/4)			M00028 Ornithine biosynthesis, glutamate => ornithine (5) (complete 4/4)			M00028 Ornithine biosynthesis, glutamate => ornithine (5) (complete 4/4)
M00844 Arginine biosynthesis, ornithine => arginine (3) (complete 3/3)			M00844 Arginine biosynthesis, ornithine => arginine (3) (complete 3/3)			M00844 Arginine biosynthesis, ornithine => arginine (3) (complete 3/3)			M00844 Arginine biosynthesis, ornithine => arginine (3) (complete 3/3)			M00844 Arginine biosynthesis, ornithine => arginine (3) (complete 3/3)			M00844 Arginine biosynthesis, ornithine => arginine (3) (complete 3/3)			M00844 Arginine biosynthesis, ornithine => arginine (3) (complete 3/3)			M00844 Arginine biosynthesis, ornithine => arginine (3) (complete 3/3)			M00844 Arginine biosynthesis, ornithine => arginine (3) (complete 3/3)			M00844 Arginine biosynthesis, ornithine => arginine (3) (complete 3/3)
M00015 Proline biosynthesis, glutamate => proline (3) (complete 2/2)			M00015 Proline biosynthesis, glutamate => proline (3) (complete 2/2)			M00015 Proline biosynthesis, glutamate => proline (3) (complete 2/2)			M00015 Proline biosynthesis, glutamate => proline (3) (complete 2/2)			M00015 Proline biosynthesis, glutamate => proline (3) (complete 2/2)			M00015 Proline biosynthesis, glutamate => proline (3) (complete 2/2)			M00015 Proline biosynthesis, glutamate => proline (3) (complete 2/2)			M00015 Proline biosynthesis, glutamate => proline (3) (complete 2/2)			M00015 Proline biosynthesis, glutamate => proline (3) (complete 2/2)			M00015 Proline biosynthesis, glutamate => proline (3) (complete 2/2)
M00970 Proline degradation, proline => glutamate (1) (complete 1/1)			M00970 Proline degradation, proline => glutamate (1) (complete 1/1)			M00970 Proline degradation, proline => glutamate (1) (complete 1/1)			M00970 Proline degradation, proline => glutamate (1) (complete 1/1)			M00970 Proline degradation, proline => glutamate (1) (complete 1/1)			M00970 Proline degradation, proline => glutamate (1) (complete 1/1)			M00970 Proline degradation, proline => glutamate (1) (complete 1/1)			M00970 Proline degradation, proline => glutamate (1) (complete 1/1)			M00970 Proline degradation, proline => glutamate (1) (complete 1/1)			M00970 Proline degradation, proline => glutamate (1) (complete 1/1)
Aromatic amino acid metabolism			Aromatic amino acid metabolism			Aromatic amino acid metabolism			Aromatic amino acid metabolism			Aromatic amino acid metabolism			Aromatic amino acid metabolism			Aromatic amino acid metabolism			Aromatic amino acid metabolism			Aromatic amino acid metabolism			Aromatic amino acid metabolism
M00022 Shikimate pathway, phosphoenolpyruvate + erythrose-4P => chorismate (7) (complete 4/4)			M00022 Shikimate pathway, phosphoenolpyruvate + erythrose-4P => chorismate (7) (complete 4/4)			M00022 Shikimate pathway, phosphoenolpyruvate + erythrose-4P => chorismate (7) (complete 4/4)			M00022 Shikimate pathway, phosphoenolpyruvate + erythrose-4P => chorismate (5) (2 blocks missing 2/4)			M00022 Shikimate pathway, phosphoenolpyruvate + erythrose-4P => chorismate (7) (complete 4/4)			M00022 Shikimate pathway, phosphoenolpyruvate + erythrose-4P => chorismate (7) (complete 4/4)			M00022 Shikimate pathway, phosphoenolpyruvate + erythrose-4P => chorismate (7) (complete 4/4)			M00022 Shikimate pathway, phosphoenolpyruvate + erythrose-4P => chorismate (7) (complete 4/4)			M00022 Shikimate pathway, phosphoenolpyruvate + erythrose-4P => chorismate (7) (complete 4/4)			M00022 Shikimate pathway, phosphoenolpyruvate + erythrose-4P => chorismate (7) (complete 4/4)
M00023 Tryptophan biosynthesis, chorismate => tryptophan (7) (complete 3/3)			M00023 Tryptophan biosynthesis, chorismate => tryptophan (7) (complete 3/3)			M00023 Tryptophan biosynthesis, chorismate => tryptophan (7) (complete 3/3)			M00023 Tryptophan biosynthesis, chorismate => tryptophan (7) (complete 3/3)			M00023 Tryptophan biosynthesis, chorismate => tryptophan (7) (complete 3/3)			M00023 Tryptophan biosynthesis, chorismate => tryptophan (7) (complete 3/3)			M00023 Tryptophan biosynthesis, chorismate => tryptophan (7) (complete 3/3)			M00023 Tryptophan biosynthesis, chorismate => tryptophan (7) (complete 3/3)			M00023 Tryptophan biosynthesis, chorismate => tryptophan (7) (complete 3/3)			M00023 Tryptophan biosynthesis, chorismate => tryptophan (7) (complete 3/3)
M00024 Phenylalanine biosynthesis, chorismate => phenylpyruvate => phenylalanine (2) (complete 2/2)			M00024 Phenylalanine biosynthesis, chorismate => phenylpyruvate => phenylalanine (2) (complete 2/2)			M00024 Phenylalanine biosynthesis, chorismate => phenylpyruvate => phenylalanine (2) (complete 2/2)			M00024 Phenylalanine biosynthesis, chorismate => phenylpyruvate => phenylalanine (2) (complete 2/2)			M00024 Phenylalanine biosynthesis, chorismate => phenylpyruvate => phenylalanine (2) (complete 2/2)			M00024 Phenylalanine biosynthesis, chorismate => phenylpyruvate => phenylalanine (2) (complete 2/2)			M00024 Phenylalanine biosynthesis, chorismate => phenylpyruvate => phenylalanine (2) (complete 2/2)			M00024 Phenylalanine biosynthesis, chorismate => phenylpyruvate => phenylalanine (2) (complete 2/2)			M00024 Phenylalanine biosynthesis, chorismate => phenylpyruvate => phenylalanine (2) (complete 2/2)			M00024 Phenylalanine biosynthesis, chorismate => phenylpyruvate => phenylalanine (2) (complete 2/2)
M00025 Tyrosine biosynthesis, chorismate => HPP => tyrosine (3) (complete 2/2)			M00025 Tyrosine biosynthesis, chorismate => HPP => tyrosine (3) (complete 2/2)			M00025 Tyrosine biosynthesis, chorismate => HPP => tyrosine (3) (complete 2/2)			M00025 Tyrosine biosynthesis, chorismate => HPP => tyrosine (3) (complete 2/2)			M00025 Tyrosine biosynthesis, chorismate => HPP => tyrosine (3) (complete 2/2)			M00025 Tyrosine biosynthesis, chorismate => HPP => tyrosine (3) (complete 2/2)			M00025 Tyrosine biosynthesis, chorismate => HPP => tyrosine (3) (complete 2/2)			M00025 Tyrosine biosynthesis, chorismate => HPP => tyrosine (3) (complete 2/2)			M00025 Tyrosine biosynthesis, chorismate => HPP => tyrosine (3) (complete 2/2)			M00025 Tyrosine biosynthesis, chorismate => HPP => tyrosine (3) (complete 2/2)
Other amino acid metabolism			Other amino acid metabolism			Other amino acid metabolism			Other amino acid metabolism			Other amino acid metabolism			Other amino acid metabolism			Other amino acid metabolism			Other amino acid metabolism			Other amino acid metabolism			Other amino acid metabolism
M00118 Glutathione biosynthesis, glutamate => glutathione (2) (complete 2/2)			M00118 Glutathione biosynthesis, glutamate => glutathione (2) (complete 2/2)			M00118 Glutathione biosynthesis, glutamate => glutathione (2) (complete 2/2)			M00118 Glutathione biosynthesis, glutamate => glutathione (2) (complete 2/2)			M00118 Glutathione biosynthesis, glutamate => glutathione (2) (complete 2/2)			M00118 Glutathione biosynthesis, glutamate => glutathione (2) (complete 2/2)			M00118 Glutathione biosynthesis, glutamate => glutathione (2) (complete 2/2)			M00118 Glutathione biosynthesis, glutamate => glutathione (2) (complete 2/2)			M00118 Glutathione biosynthesis, glutamate => glutathione (2) (complete 2/2)			M00118 Glutathione biosynthesis, glutamate => glutathione (2) (complete 2/2)
Glycan metabolism			Glycan metabolism			Glycan metabolism			Glycan metabolism			Glycan metabolism			Glycan metabolism			Glycan metabolism			Glycan metabolism			Glycan metabolism			Glycan metabolism
Lipopolysaccharide metabolism			Lipopolysaccharide metabolism			Lipopolysaccharide metabolism			Lipopolysaccharide metabolism			Lipopolysaccharide metabolism			Lipopolysaccharide metabolism			Lipopolysaccharide metabolism			Lipopolysaccharide metabolism			Lipopolysaccharide metabolism			Lipopolysaccharide metabolism
M00063 CMP-KDO biosynthesis (4) (complete 4/4)			M00063 CMP-KDO biosynthesis (4) (complete 4/4)			M00063 CMP-KDO biosynthesis (4) (complete 4/4)			M00063 CMP-KDO biosynthesis (4) (complete 4/4)			M00063 CMP-KDO biosynthesis (4) (complete 4/4)			M00063 CMP-KDO biosynthesis (4) (complete 4/4)			M00063 CMP-KDO biosynthesis (4) (complete 4/4)			M00063 CMP-KDO biosynthesis (4) (complete 4/4)			M00063 CMP-KDO biosynthesis (4) (complete 4/4)			M00063 CMP-KDO biosynthesis (4) (complete 4/4)
M00064 ADP-L-glycero-D-manno-heptose biosynthesis (5) (complete 5/5)			M00064 ADP-L-glycero-D-manno-heptose biosynthesis (5) (complete 5/5)			M00064 ADP-L-glycero-D-manno-heptose biosynthesis (5) (complete 5/5)			M00064 ADP-L-glycero-D-manno-heptose biosynthesis (5) (complete 5/5)			M00064 ADP-L-glycero-D-manno-heptose biosynthesis (5) (complete 5/5)			M00064 ADP-L-glycero-D-manno-heptose biosynthesis (5) (complete 5/5)			M00064 ADP-L-glycero-D-manno-heptose biosynthesis (5) (complete 5/5)			M00064 ADP-L-glycero-D-manno-heptose biosynthesis (5) (complete 5/5)			M00064 ADP-L-glycero-D-manno-heptose biosynthesis (5) (complete 5/5)			M00064 ADP-L-glycero-D-manno-heptose biosynthesis (5) (complete 5/5)
Metabolism of cofactors and vitamins			Metabolism of cofactors and vitamins			Metabolism of cofactors and vitamins			Metabolism of cofactors and vitamins			Metabolism of cofactors and vitamins			Metabolism of cofactors and vitamins			Metabolism of cofactors and vitamins			Metabolism of cofactors and vitamins			Metabolism of cofactors and vitamins			Metabolism of cofactors and vitamins
Cofactor and vitamin metabolism			Cofactor and vitamin metabolism			Cofactor and vitamin metabolism			Cofactor and vitamin metabolism			Cofactor and vitamin metabolism			Cofactor and vitamin metabolism			Cofactor and vitamin metabolism			Cofactor and vitamin metabolism			Cofactor and vitamin metabolism			Cofactor and vitamin metabolism
M00115 NAD biosynthesis, aspartate => quinolinate => NAD (5) (complete 5/5)			M00115 NAD biosynthesis, aspartate => quinolinate => NAD (5) (complete 5/5)			M00115 NAD biosynthesis, aspartate => quinolinate => NAD (5) (complete 5/5)			M00115 NAD biosynthesis, aspartate => quinolinate => NAD (5) (complete 5/5)			M00115 NAD biosynthesis, aspartate => quinolinate => NAD (5) (complete 5/5)			M00115 NAD biosynthesis, aspartate => quinolinate => NAD (5) (complete 5/5)			M00115 NAD biosynthesis, aspartate => quinolinate => NAD (5) (complete 5/5)			M00115 NAD biosynthesis, aspartate => quinolinate => NAD (5) (complete 5/5)			M00115 NAD biosynthesis, aspartate => quinolinate => NAD (5) (complete 5/5)			M00115 NAD biosynthesis, aspartate => quinolinate => NAD (5) (complete 5/5)
M00120 Coenzyme A biosynthesis, pantothenate => CoA (4) (complete 3/3)			M00120 Coenzyme A biosynthesis, pantothenate => CoA (4) (complete 3/3)			M00120 Coenzyme A biosynthesis, pantothenate => CoA (4) (complete 3/3)			M00120 Coenzyme A biosynthesis, pantothenate => CoA (4) (complete 3/3)			M00120 Coenzyme A biosynthesis, pantothenate => CoA (4) (complete 3/3)			M00120 Coenzyme A biosynthesis, pantothenate => CoA (4) (complete 3/3)			M00120 Coenzyme A biosynthesis, pantothenate => CoA (4) (complete 3/3)			M00120 Coenzyme A biosynthesis, pantothenate => CoA (4) (complete 3/3)			M00120 Coenzyme A biosynthesis, pantothenate => CoA (4) (complete 3/3)			M00120 Coenzyme A biosynthesis, pantothenate => CoA (4) (complete 3/3)
M00572 Pimeloyl-ACP biosynthesis, BioC-BioH pathway, malonyl-ACP => pimeloyl-ACP (7) (complete 6/6)			M00572 Pimeloyl-ACP biosynthesis, BioC-BioH pathway, malonyl-ACP => pimeloyl-ACP (7) (complete 6/6)			M00572 Pimeloyl-ACP biosynthesis, BioC-BioH pathway, malonyl-ACP => pimeloyl-ACP (7) (complete 6/6)			M00572 Pimeloyl-ACP biosynthesis, BioC-BioH pathway, malonyl-ACP => pimeloyl-ACP (7) (complete 6/6)			M00572 Pimeloyl-ACP biosynthesis, BioC-BioH pathway, malonyl-ACP => pimeloyl-ACP (7) (complete 6/6)			M00572 Pimeloyl-ACP biosynthesis, BioC-BioH pathway, malonyl-ACP => pimeloyl-ACP (7) (complete 6/6)			M00572 Pimeloyl-ACP biosynthesis, BioC-BioH pathway, malonyl-ACP => pimeloyl-ACP (7) (complete 6/6)			M00572 Pimeloyl-ACP biosynthesis, BioC-BioH pathway, malonyl-ACP => pimeloyl-ACP (7) (complete 6/6)			M00572 Pimeloyl-ACP biosynthesis, BioC-BioH pathway, malonyl-ACP => pimeloyl-ACP (7) (complete 6/6)			M00572 Pimeloyl-ACP biosynthesis, BioC-BioH pathway, malonyl-ACP => pimeloyl-ACP (7) (complete 6/6)
M00123 Biotin biosynthesis, pimeloyl-ACP/CoA => biotin (4) (complete 3/3)			M00123 Biotin biosynthesis, pimeloyl-ACP/CoA => biotin (4) (complete 3/3)			M00123 Biotin biosynthesis, pimeloyl-ACP/CoA => biotin (4) (complete 3/3)			M00123 Biotin biosynthesis, pimeloyl-ACP/CoA => biotin (4) (complete 3/3)			M00123 Biotin biosynthesis, pimeloyl-ACP/CoA => biotin (4) (complete 3/3)			M00123 Biotin biosynthesis, pimeloyl-ACP/CoA => biotin (4) (complete 3/3)			M00123 Biotin biosynthesis, pimeloyl-ACP/CoA => biotin (4) (complete 3/3)			M00123 Biotin biosynthesis, pimeloyl-ACP/CoA => biotin (4) (complete 3/3)			M00123 Biotin biosynthesis, pimeloyl-ACP/CoA => biotin (4) (complete 3/3)			M00123 Biotin biosynthesis, pimeloyl-ACP/CoA => biotin (4) (complete 3/3)
M00881 Lipoic acid biosynthesis, plants and bacteria, octanoyl-ACP => dihydrolipoyl-E2/H (2) (complete 2/2)			M00881 Lipoic acid biosynthesis, plants and bacteria, octanoyl-ACP => dihydrolipoyl-E2/H (2) (complete 2/2)			M00881 Lipoic acid biosynthesis, plants and bacteria, octanoyl-ACP => dihydrolipoyl-E2/H (2) (complete 2/2)			M00881 Lipoic acid biosynthesis, plants and bacteria, octanoyl-ACP => dihydrolipoyl-E2/H (2) (complete 2/2)			M00881 Lipoic acid biosynthesis, plants and bacteria, octanoyl-ACP => dihydrolipoyl-E2/H (2) (complete 2/2)			M00881 Lipoic acid biosynthesis, plants and bacteria, octanoyl-ACP => dihydrolipoyl-E2/H (2) (complete 2/2)			M00881 Lipoic acid biosynthesis, plants and bacteria, octanoyl-ACP => dihydrolipoyl-E2/H (2) (complete 2/2)			M00881 Lipoic acid biosynthesis, plants and bacteria, octanoyl-ACP => dihydrolipoyl-E2/H (2) (complete 2/2)			M00881 Lipoic acid biosynthesis, plants and bacteria, octanoyl-ACP => dihydrolipoyl-E2/H (2) (complete 2/2)			M00881 Lipoic acid biosynthesis, plants and bacteria, octanoyl-ACP => dihydrolipoyl-E2/H (2) (complete 2/2)
M00126 Tetrahydrofolate biosynthesis, GTP => THF (7) (complete 5/5)			M00126 Tetrahydrofolate biosynthesis, GTP => THF (7) (complete 5/5)			M00126 Tetrahydrofolate biosynthesis, GTP => THF (7) (complete 5/5)			M00126 Tetrahydrofolate biosynthesis, GTP => THF (7) (complete 5/5)			M00126 Tetrahydrofolate biosynthesis, GTP => THF (7) (complete 5/5)			M00126 Tetrahydrofolate biosynthesis, GTP => THF (7) (complete 5/5)			M00126 Tetrahydrofolate biosynthesis, GTP => THF (7) (complete 5/5)			M00126 Tetrahydrofolate biosynthesis, GTP => THF (7) (complete 5/5)			M00126 Tetrahydrofolate biosynthesis, GTP => THF (7) (complete 5/5)			M00126 Tetrahydrofolate biosynthesis, GTP => THF (7) (complete 5/5)
M00140 C1-unit interconversion, prokaryotes (3) (complete 3/3)			M00140 C1-unit interconversion, prokaryotes (3) (complete 3/3)			M00140 C1-unit interconversion, prokaryotes (3) (complete 3/3)			M00140 C1-unit interconversion, prokaryotes (3) (complete 3/3)			M00140 C1-unit interconversion, prokaryotes (3) (complete 3/3)			M00140 C1-unit interconversion, prokaryotes (3) (complete 3/3)			M00140 C1-unit interconversion, prokaryotes (3) (complete 3/3)			M00140 C1-unit interconversion, prokaryotes (3) (complete 3/3)			M00140 C1-unit interconversion, prokaryotes (3) (complete 3/3)			M00140 C1-unit interconversion, prokaryotes (3) (complete 3/3)
M00846 Siroheme biosynthesis, glutamyl-tRNA => siroheme (7) (complete 6/6)			M00846 Siroheme biosynthesis, glutamyl-tRNA => siroheme (7) (complete 6/6)			M00846 Siroheme biosynthesis, glutamyl-tRNA => siroheme (7) (complete 6/6)			M00846 Siroheme biosynthesis, glutamyl-tRNA => siroheme (7) (complete 6/6)			M00846 Siroheme biosynthesis, glutamyl-tRNA => siroheme (7) (complete 6/6)			M00846 Siroheme biosynthesis, glutamyl-tRNA => siroheme (7) (complete 6/6)			M00846 Siroheme biosynthesis, glutamyl-tRNA => siroheme (6) (1 block missing 5/6)			M00846 Siroheme biosynthesis, glutamyl-tRNA => siroheme (7) (complete 6/6)			M00846 Siroheme biosynthesis, glutamyl-tRNA => siroheme (7) (complete 6/6)			M00846 Siroheme biosynthesis, glutamyl-tRNA => siroheme (7) (complete 6/6)
M00121 Heme biosynthesis, plants and bacteria, glutamate => heme (10) (complete 10/10)			M00121 Heme biosynthesis, plants and bacteria, glutamate => heme (10) (complete 10/10)			M00121 Heme biosynthesis, plants and bacteria, glutamate => heme (10) (complete 10/10)			M00121 Heme biosynthesis, plants and bacteria, glutamate => heme (10) (complete 10/10)			M00121 Heme biosynthesis, plants and bacteria, glutamate => heme (10) (complete 10/10)			M00121 Heme biosynthesis, plants and bacteria, glutamate => heme (10) (complete 10/10)			M00121 Heme biosynthesis, plants and bacteria, glutamate => heme (10) (complete 10/10)			M00121 Heme biosynthesis, plants and bacteria, glutamate => heme (10) (complete 10/10)			M00121 Heme biosynthesis, plants and bacteria, glutamate => heme (10) (complete 10/10)			M00121 Heme biosynthesis, plants and bacteria, glutamate => heme (10) (complete 10/10)
Biosynthesis of terpenoids and polyketides			Biosynthesis of terpenoids and polyketides			Biosynthesis of terpenoids and polyketides			Biosynthesis of terpenoids and polyketides			Biosynthesis of terpenoids and polyketides			Biosynthesis of terpenoids and polyketides			Biosynthesis of terpenoids and polyketides			Biosynthesis of terpenoids and polyketides			Biosynthesis of terpenoids and polyketides			Biosynthesis of terpenoids and polyketides
Polyketide sugar unit biosynthesis			Polyketide sugar unit biosynthesis			Polyketide sugar unit biosynthesis			Polyketide sugar unit biosynthesis			Polyketide sugar unit biosynthesis			Polyketide sugar unit biosynthesis			Polyketide sugar unit biosynthesis			Polyketide sugar unit biosynthesis			Polyketide sugar unit biosynthesis			Polyketide sugar unit biosynthesis
M00793 dTDP-L-rhamnose biosynthesis (4) (not detected)			M00793 dTDP-L-rhamnose biosynthesis (2) (2 blocks missing 1/3)			M00793 dTDP-L-rhamnose biosynthesis (4) (not detected)			M00793 dTDP-L-rhamnose biosynthesis (2) (2 blocks missing 1/3)			M00793 dTDP-L-rhamnose biosynthesis (2) (2 blocks missing 1/3)			M00793 dTDP-L-rhamnose biosynthesis (4) (complete 3/3)			M00793 dTDP-L-rhamnose biosynthesis (2) (2 blocks missing 1/3)			M00793 dTDP-L-rhamnose biosynthesis (2) (2 blocks missing 1/3)			M00793 dTDP-L-rhamnose biosynthesis (4) (complete 3/3)			M00793 dTDP-L-rhamnose biosynthesis (4) (complete 3/3)
									M00022 Shikimate pathway, phosphoenolpyruvate + erythrose-4P => chorismate (5) (2 blocks missing 2/4)									M00846 Siroheme biosynthesis, glutamyl-tRNA => siroheme (6) (1 block missing 5/6)

## Sheet: Supplementary Table S6
Supplementary Table S6 Results of adhesion-related domains identification and domains frequency in analyzed N. meningitidis genomes
Strain ID	PF03865	PF05860	PF13018	PF07262	PF00267	PF02462	PF00691	PF11306	PF05698	PF05159	PF15401	PF03797	PF05662	PF13681	PF00115	PF11104	PF06122	PF04351	PF04350	PF08666	PF12019	PF05157	PF05567	PF11530	PF05309	PF06834	PF09673	PF06586	PF07178	PF11130	PF13728	PF07916	PF00437	PF00114	PF16732	PF15864	PF06750	PF01548	PF07963	PF04381	PF04357	PF06986	PF03895	PF03783	PF07239	PF00188	PF04273	PF17483	PF01298
119504	1	4	5	2	0	4	1	1	1	4	1	4	1	1	2	1	0	1	1	1	1	1	1	1	0	0	0	0	0	0	0	0	4	11	2	1	1	1	6	1	1	0	2	1	2	1	1	2	5
120132	1	0	1	2	2	4	1	1	1	4	1	4	1	1	2	1	0	1	1	1	1	1	1	1	0	0	0	0	0	0	0	0	4	10	2	1	1	2	6	2	1	0	1	1	1	1	1	2	5
120133	1	3	3	1	1	4	1	1	1	4	1	4	1	1	3	1	0	1	1	1	1	1	2	1	0	0	0	0	0	0	0	0	4	7	2	0	1	0	5	2	1	0	2	1	1	1	2	2	5
120134	1	2	3	0	2	4	1	0	1	4	1	3	1	1	2	1	0	1	1	1	1	1	2	1	0	0	0	0	0	0	0	0	4	8	2	1	1	0	6	2	1	0	2	1	1	1	1	1	3
120135	1	2	3	0	1	4	1	1	1	5	1	3	1	1	2	1	0	1	1	0	1	1	1	1	0	0	0	0	0	0	0	0	5	10	2	1	1	2	6	1	1	0	1	1	2	1	1	2	5
120136	1	4	4	1	2	6	1	1	1	4	1	4	1	1	2	1	0	1	1	1	1	1	1	1	0	0	0	0	0	0	0	0	4	6	2	1	1	3	6	2	1	0	1	1	1	1	1	2	6
120137	1	1	2	1	2	4	1	2	1	4	1	2	1	1	2	1	0	1	1	1	1	1	1	1	0	0	0	0	0	0	0	0	4	3	1	1	1	0	5	1	1	0	2	1	1	1	1	2	5
120138	1	4	4	1	2	4	1	1	1	4	1	3	1	1	2	1	0	1	1	1	1	1	0	1	0	0	0	0	0	0	0	0	4	7	2	1	1	1	6	2	1	0	1	1	1	1	1	2	5
120139	1	1	2	0	0	4	2	1	1	4	1	3	1	1	2	1	1	1	1	1	1	1	0	1	1	1	1	1	1	1	1	1	4	10	2	1	1	2	6	2	1	3	1	1	2	1	1	1	5
120140	1	3	4	2	2	3	1	1	1	4	1	3	1	1	2	1	0	1	1	1	1	1	1	1	0	0	0	0	0	0	0	0	4	9	2	1	1	0	6	2	1	0	2	1	1	1	2	1	6
[truncated: 1 more columns]

## Sheet: Supplementary Table S7
Supplementary Table S7 The list of all domains detected using the Pfam database encoded in the genome of N. meningitidis strains.
Accession	Name	Description
PF01298	C-lobe and N-lobe beta barrels of Tf-binding protein B	Bacterial lipoproteins represent a large group of specialized membrane proteins that perform a variety of functions including maintenance and stabilization of the cell envelope, protein targeting and transit to the outer membrane, membrane biogenesis, and cell adherence. Pathogenic Gram-negative bacteria within the Neisseriaceae and Pasteurellaceae families rely on a specialized uptake system, ch…
PF04273	Beta-lactamase hydrolase-like protein, phosphatase-like domain	This domain is found N-terminal to a beta-lactamase domain, and it may have phosphatase activity. This domain is found in Beta-lactamase hydrolase-like protein from Agrobacterium fabrum, which may play a role in cell adherence or biofilm development.
PF17483	C-lobe handle domain of Tf-binding protein B	Bacterial lipoproteins represent a large group of specialised membrane proteins that perform a variety of functions including maintenance and stabilization of the cell envelope, protein targeting and transit to the outer membrane, membrane biogenesis, and cell adherence. Pathogenic Gram-negative bacteria within the Neisseriaceae and Pasteurellaceae families rely on a specialised uptake system, ch…
PF17484	N-Lobe handle Tf-binding protein B	Bacterial lipoproteins represent a large group of specialized membrane proteins that perform a variety of functions including maintenance and stabilization of the cell envelope, protein targeting and transit to the outer membrane, membrane biogenesis, and cell adherence. Pathogenic Gram-negative bacteria within the Neisseriaceae and Pasteurellaceae families rely on a specialized uptake system, ch…
PF00114	Pilin (bacterial filament)	Proteins with only the short N-terminal methylation site are not separated from the noise. The Prosite pattern detects those better.
PF01548	Transposase	Transposase proteins are necessary for efficient DNA transposition. This family includes an amino-terminal region of the pilin gene inverting protein (PIVML) and of members of the IS111A/IS1328/IS1533 family of transposases. The C-terminus is represented by family Pfam:PF02371.
PF04381	Putative exonuclease, RdgC	Members of the RdgC family may have exonuclease activity. RdgC is required for efficient pilin variation in Neisseria gonorrhoeae, suggesting that it may be involved in recombination reactions. In Escherichia coli, RdgC is required for growth in recombination-deficient exonuclease-depleted strains. Under these conditions, RdgC may act as an exonuclease to remove collapsed replication forks, in th…
PF06750	Bacterial Peptidase A24 N-terminal domain	This domain is found at the N-terminus of the pre-pilin peptidases (Pfam:PF01478). Members of this entry have been characterised as bifunctional, and this domain may contain the N-methylation activity (EC:2.1.1.-). It consists of an intracellular region between a pair of transmembrane. This region contains an invariant proline and four almost fully conserved cysteines which bind Zn, as described …
PF07963	Prokaryotic N-terminal methylation motif	This short motif directs methylation of the conserved phenylalanine residue. It is most often found at the N-terminus of pilins and other proteins involved in secretion, see Pfam:PF00114, Pfam:PF05946, Pfam:PF02501 and Pfam:PF07596.
PF15864	Protein glycosylation ligase	PglL_A is a pilin glycosylation ligase domain found in Gram negative bacteria. PglL protein O-oligosaccharyltransferases differ from the wider Wzy_C family, Pfam:PF04932, which contains both WaaL O-antigen ligases, in its substrate-specificity. PglL O-oligosaccharyltransferases (O-OTase) transfer oligosaccharide to serine or threonine in a protein. A further indication that the genes identified a…
PF16732	Type IV minor pilin ComP, DNA uptake sequence receptor	ComP-DUS is the DNA-uptake sequence receptor of pathogenic Proteobacteria. ComP is a type IV minor pilin -site on the minor type IV pilin, C one of three minor (low abundance) pilins in pathogenic Proteobacteria Neisseria species (with PilV and PilX). These modulate Tfp-mediated properties without affecting Tfp biogenesis. ComP plays a prominent role in competence at the level of DNA uptake. Comp…
PF03797	Autotransporter beta-domain	Secretion of protein products occurs by a number of different pathways in bacteria. One of these pathways known as the type V pathway was first described for the IgA1 protease. The protein component that mediates secretion through the outer membrane is contained within the secreted protein itself, hence the proteins secreted in this way are called autotransporters. This family corresponds to the …
PF05662	Coiled stalk of trimeric autotransporter adhesin	This short motif is found in invasins and haemagglutinins, normally associated with (Pfam:PF05658).
PF15401	Tryptophan-ring motif of head of Trimeric autotransporter adhesin	TAA-head_Trp-ring is the tryptophan-ring motif of some Gram-negative Enterobacteriaceae. The Trp-ring folds into a beta-meander type on the top of the head domain of its trimeric autotransporter adhesin proteins. In conjunction with the GIN domain it is thought to be the region of the head that adheres to fibronectin.
PF00115	Cytochrome C and Quinol oxidase polypeptide I	Cytochrome c oxidase (E.C:7.1.1.9) is a key enzyme in aerobic metabolism. Proton pumping haem-copper oxidases represent the terminal, energy-transfer enzymes of respiratory chains in prokaryotes and eukaryotes. The CuB-haem a3 (or haem o) binuclear centre, associated with the largest subunit I of cytochrome c and ubiquinol oxidases (E.C:1.10.3.11), is directly involved in the coupling between dio…
PF00437	Type II/IV secretion system protein	This family contains components of both the Type II protein secretion system (T2SS), including Type 4 pilus (T4P), and Type IV protein secretion system (T4SS) from Gram-negative bacteria. Swiss:P07169 VirB11 ATPase is a subunit of the Agrobacterium tumefaciens transfer DNA (T-DNA) transfer system, a type IV secretion pathway required for delivery of T-DNA and effector proteins to plant cells duri…
PF04350	Pilus assembly protein, PilO	PilO proteins are involved in the assembly of pilin. However, the precise function of this family of proteins is not known.
PF04351	Pilus assembly protein, PilP	The PilP family are periplasmic proteins involved in the biogenesis of type IV pili.
PF05157	MshEN domain	This domain is found at the N-terminus of the Type II secretion secretion system protein E (GspE) and type IV pilus extensin ATPase PilB and near the C-terminus of the glycosyltransferase NfrB. A variant of this domain, called MshEN, binds cyclic di-GMP, which modulates the activity of the respective protein. The structure of this domain is now known.
PF05309	TraE protein	This family consists of several bacterial sex pilus assembly and synthesis proteins (TraE). Conjugal transfer of plasmids from donor to recipient cells is a complex process in which a cell-to-cell contact plays a key role. Many genes encoded by self-transmissible plasmids are required for various processes of conjugation, including pilus formation, stabilisation of mating pairs, conjugative DNA m…
PF05567	Neisseria PilC beta-propeller domain	This family consists of several PilC protein sequences from Neisseria gonorrhoeae and N. meningitidis. PilC is a phase-variable protein associated with pilus-mediated adherence of pathogenic Neisseria to target cells. This domain has been shown to adopt a beta-propeller structure.
PF06122	Conjugative relaxosome accessory transposon protein	The TraH protein is thought to be a relaxosome accessory component, also necessary for transfer but not for H-pilus synthesis within the conjugative transposon.
PF06586	TraK protein	This family consists of several TraK proteins from Escherichia coli, Salmonella typhi and Salmonella typhimurium. TraK is known to be essential for pilus assembly but its exact role in this process is unknown.
PF06834	TraU protein	This family consists of several bacterial TraU proteins. TraU appears to be more essential to conjugal DNA transfer than to assembly of pilus filaments.
PF07178	TraL protein	This family consists of several bacterial TraL proteins. TraL is a predicted peripheral membrane protein which is thought to be involved in bacterial sex pilus assembly. The exact function of this family is unclear.
PF07916	TraG-like protein, N-terminal region	The bacterial sequences found in this family are similar to the N-terminal region of the TraG protein (Swiss:P33790). This is a membrane-spanning protein, with three predicted transmembrane segments and two periplasmic regions. TraG protein is known to be essential for DNA transfer in the process of conjugation, with the N-terminal portion being required for F pilus assembly. The protein is thoug…
PF08666	SAF domain	This domain family includes a range of different proteins. Such as antifreeze proteins and flagellar FlgA proteins, and CpaB pilus proteins.
PF09673	Type-F conjugative transfer system pilin assembly protein	This entry represents TrbC, a protein that is an essential component of the F-type conjugative pilus assembly system for the transfer of plasmid DNA. The N-terminal portion of these proteins is heterogeneous.
PF11104	Type IV pilus assembly protein PilM;	The type IV pilus assembly protein PilM is required for competency and pilus biogenesis. It binds to PilN and ATP.
PF11130	TraC protein	This family of TraC proteins is conserved in Proteobacteria. TraC is a cytoplasmic, peripheral membrane protein and is one of the proteins encoded by the F transfer region of the conjugative plasmid that is required for the assembly of F pilin into the mature F pilus structure. F pili are filamentous appendages that help establish the physical contact between donor and recipient cells involved in…
PF11530	Minor type IV pilin, PilX	PilX is a protein from Neisseria meningitidis which is crucial for the formation of bacterial aggregates and adhesion to human cells. The structure of PilX is similar to all pilins as it has the common alpha/beta roll fold. PilX subunits have surface-exposed motifs which are thought to stabilise bacterial aggregates against pilus retraction. It also illustrates how a minor pilus component can mod…
PF12019	Type II transport protein GspH	GspH is involved in bacterial type II export systems. Like all pilins, GspH has an N terminus alpha helix. This helix is followed by nine beta strands forming two beta sheets, one of five antiparallel strands and one of four antiparallel strands. GspH is a minor pseudopilin; it is expressed much less than other pseudopilins in the type II secretion pilus (major pilins). The function and localisat…
PF13681	Type IV pilus assembly protein PilX C-term	This family is likely to be the C-terminal region of type IV pilus assembly PilX or PilW proteins.
PF13728	F plasmid transfer operon protein	TraF protein undergoes proteolytic processing associated with export. The 19 amino acids at the amino terminus of the polypeptides appear to constitute a typical membrane leader peptide - not included in this family, while the remainder of the molecule is predicted to be primarily hydrophilic in character. F plasmid TraF and TraH are required for F pilus assembly and F plasmid transfer, and they …
PF03865	Haemolysin secretion/activation protein ShlB/FhaC/HecB	This family represents a group of sequences that are related to ShlB from Serratia marcescens. ShlB is an outer membrane protein pore involved in the Type Vb or Two-partner secretion system where it is functions to secrete and activate the haemolysin ShlA. The activation of ShlA occurs during secretion when ShlB imposes a conformational change in the inactive haemolysin to form the active protein.
PF05860	TPS secretion domain	Filamentous hemagglutinin (FHA), the major 230-kDa adhesin of the whooping cough agent Bordetella pertussis, is one of the most efficiently secreted proteins in Gram-negative bacteria. FHA is secreted by means of the two-partner secretion (TPS) pathway. A TPS system is composed of two separate proteins, with TpsA the secreted protein and TpsB its associated specific outer-membrane transporter. Al…
PF07262	CDI immunity protein	CdiI immunity proteins function as part of the bacterial contact-dependent growth inhibition (CDI) system. CDI is mediated by the CdiB-CdiA two-partner secretion system. Each CdiA protein exhibits a distinct growth inhibition activity, which resides in the polymorphic C-terminal region (CdiA-CT). Cells with the CDI sytem also express a CdiI immunity protein that blocks the activity of cognate Cdi…
PF13018	Extended Signal Peptide of Type V secretion system	This conserved domain is called ESPR for Extended Signal Peptide Region. It is present at the N-terminus of the signal peptides of proteins belonging to the Type V secretion systems, including the autotransporters (T5aSS), TpsA exoproteins of the two-partner system (T5bSS) and trimeric autotransporters (TAAs). So far, the ESPR is present only in Gram-negative bacterial proteins originating from t…
PF00267	Gram-negative porin
PF00691	OmpA family	The Pfam entry also includes MotB and related proteins which are not included in the Prosite family.
PF02462	Opacity family porin protein	Pathogenic Neisseria spp. possess a repertoire of phase-variable Opacity proteins that mediate various pathogen--host cell interactions. These proteins are integral membrane proteins related to other porins.
PF05698	Bacterial trigger factor protein (TF) C-terminus	In the E. coli cytosol, a fraction of the newly synthesised proteins requires the activity of molecular chaperones for folding to the native state. The major chaperones implicated in this folding process are the ribosome-associated Trigger Factor (TF), and the DnaK and GroEL chaperones with their respective co-chaperones. Trigger Factor is an ATP-independent chaperone and displays chaperone and p…
PF11306	Protein of unknown function (DUF3108)	This is a bacterial family of putative lipoproteins. The structure for Swiss:Q64U78, PDB:3fzx, the first structural template for this large family including several homologues in the human gut microbiome and in metagenomic datasets, folds into a beta barrel that topologically looks like a small-scale porin (such as FepA). Swiss:Q64U78 is a putative exported protein, and this fold is of the YmcC-l…
PF00188	Cysteine-rich secretory protein family	This is a large family of cysteine-rich secretory proteins, antigen 5, and pathogenesis-related 1 proteins (CAP) that are found in a wide range of organisms, including prokaryotes and non-vertebrate eukaryotes, The nine subfamilies of the mammalian CAP 'super'family include: the human glioma pathogenesis-related 1 (GLIPR1), Golgi associated pathogenesis related-1 (GAPR1) proteins, peptidase inhib…
PF07239	Outer membrane protein OpcA	This family consists of several Neisseria species specific OpcA outer membrane proteins. Opc (formerly called 5C) is one of the major outer membrane proteins and has been shown to play an important role in meningococcal adhesion and invasion of both epithelial and endothelial cells.
PF03895	YadA-like membrane anchor domain	This region represents the C-terminal 120 amino acids of a family of surface-exposed bacterial proteins. YadA, an adhesin from Yersinia, was the first member of this family to be characterised. UspA2 from Moraxella was second. The Eib immunoglobulin-binding proteins from E. coli were third, followed by the DsrA proteins of Haemophilus ducreyi and others. These proteins are homologous at their C-t…
PF04357	TamB, inner membrane protein subunit of TAM complex	TamB is an integral inner membrane protein that forms a complex - the translocation and assembly module or TAM - with the outer membrane protein, TamA. TAM is responsible for the efficient secretion of the adhesin protein Ag43 in E.coli K-12.
PF06986	F-type Type IV secretion system, TraN	TraN is a large cysteine-rich outer membrane protein involved in the mating-pair stabilisation (adhesin) component of the F-type conjugative plasmid transfer system. TraN is believed to interact with the core type IV secretion system apparatus through the TraV protein.
PF05159	Capsule polysaccharide biosynthesis protein	This family includes export proteins involved in capsule polysaccharide biosynthesis, such as KpsS Swiss:P42218 and LipB Swiss:P57038.
PF03783	Curli production assembly/transport component CsgG	CsgG is an outer membrane-located lipoprotein that is highly resistant to protease digestion. During curli assembly, an adhesive surface fibre, CsgG is required to maintain the stability of CsgA and CsgB.
Source: https://www.ebi.ac.uk/interpro/search/text/

## Sheet: Supplementary Table S8
Supplementary Table S8 List of proteins found in the genome of N. meningitidis strains, including those located extracellularly, attached to the outer membrane, and putative adhesins in other cellular locations, along with their respective domains identified using the Pfam database
ID	SeqID	Signal-_Details	Final_Localization	PFAM ID	Description	Interpro description
119504	56	No signal peptide detected	Extracellular	PF00756	Putative esterase	Esterase-like
119504	58	No signal peptide detected	Extracellular	PF00334	Nucleoside diphosphate kinase	Nucleoside diphosphate kinase-like domain
119504	82	No signal peptide detected	Extracellular	PF08238	Sel1 repeat	Sel1-like repeat
119504	82	No signal peptide detected	Extracellular	PF08238	Sel1 repeat	Sel1-like repeat
119504	82	No signal peptide detected	Extracellular	PF08238	Sel1 repeat	Sel1-like repeat
119504	82	No signal peptide detected	Extracellular	PF08238	Sel1 repeat	Sel1-like repeat
119504	82	No signal peptide detected	Extracellular	PF08238	Sel1 repeat	Sel1-like repeat
119504	82	No signal peptide detected	Extracellular	PF08238	Sel1 repeat	Sel1-like repeat
119504	82	No signal peptide detected	Extracellular	PF08238	Sel1 repeat	Sel1-like repeat
119504	82	No signal peptide detected	Extracellular	PF08238	Sel1 repeat	Sel1-like repeat
119504	82	No signal peptide detected	Extracellular	PF08238	Sel1 repeat	Sel1-like repeat
119504	427	Signal peptide detected	Extracellular	PF03968	LptA/(LptD N-terminal domain) LPS transport protein	Organic solvent tolerance-like, N-terminal
119504	825	No signal peptide detected	Extracellular	-	-	-
119504	956	No signal peptide detected	Extracellular	PF00114	Pilin (bacterial filament)	Fimbrial protein pilin
119504	956	No signal peptide detected	Extracellular	PF07963	Prokaryotic N-terminal methylation motif	Prokaryotic N-terminal methylation site
119504	975	Signal peptide detected	Extracellular	-	-	-
119504	1158	Signal peptide detected	Extracellular	PF08238	Sel1 repeat	Sel1-like repeat
119504	1158	Signal peptide detected	Extracellular	PF08238	Sel1 repeat	Sel1-like repeat
119504	1158	Signal peptide detected	Extracellular	PF08238	Sel1 repeat	Sel1-like repeat
119504	1158	Signal peptide detected	Extracellular	PF08238	Sel1 repeat	Sel1-like repeat
119504	1191	No signal peptide detected	Extracellular	PF17483	C-lobe handle domain of Tf-binding protein B	Transferrin-binding protein B, C-lobe handle domain
119504	1191	No signal peptide detected	Extracellular	PF01298	C-lobe and N-lobe beta barrels of Tf-binding protein B	Transferrin-binding protein B, C-lobe/N-lobe beta barrel domain
119504	1191	No signal peptide detected	Extracellular	PF01298	C-lobe and N-lobe beta barrels of Tf-binding protein B	Transferrin-binding protein B, C-lobe/N-lobe beta barrel domain
119504	1191	No signal peptide detected	Extracellular	PF17484	N-Lobe handle Tf-binding protein B	Transferrin-binding protein B, N-lobe handle
119504	1719	No signal peptide detected	Extracellular	PF14559	Tetratricopeptide repeat	-
119504	1719	No signal peptide detected	Extracellular	PF08238	Sel1 repeat	Sel1-like repeat
119504	1719	No signal peptide detected	Extracellular	PF08238	Sel1 repeat	Sel1-like repeat
119504	1719	No signal peptide detected	Extracellular	PF08238	Sel1 repeat	Sel1-like repeat
119504	1719	No signal peptide detected	Extracellular	PF08238	Sel1 repeat	Sel1-like repeat
119504	1719	No signal peptide detected	Extracellular	PF08238	Sel1 repeat	Sel1-like repeat
119504	1719	No signal peptide detected	Extracellular	PF08238	Sel1 repeat	Sel1-like repeat
119504	1719	No signal peptide detected	Extracellular	PF08238	Sel1 repeat	Sel1-like repeat
119504	1719	No signal peptide detected	Extracellular	PF08238	Sel1 repeat	Sel1-like repeat
119504	2335	No signal peptide detected	Extracellular	PF17092	Penicillin-binding protein OB-like domain	Penicillin-binding protein, OB-like domain
119504	2335	No signal peptide detected	Extracellular	PF00912	Transglycosylase	Glycosyl transferase, family 51
119504	2335	No signal peptide detected	Extracellular	PF00905	Penicillin binding protein transpeptidase domain	Penicillin-binding protein, transpeptidase
119504	2342	No signal peptide detected	Extracellular	PF00814	tRNA N6-adenosine threonylcarbamoyltransferase	Gcp-like domain
119504	60	No signal peptide detected	OuterMembrane	PF13429	Tetratricopeptide repeat	-
119504	87	Signal peptide detected	OuterMembrane	PF01551	Peptidase family M23	Peptidase M23
119504	100	No signal peptide detected	OuterMembrane	PF00593	TonB dependent receptor	TonB-dependent receptor-like, beta-barrel
119504	101	No signal peptide detected	OuterMembrane	-	-	-
119504	216	Signal peptide detected	OuterMembrane	PF07715	TonB-dependent Receptor Plug Domain	TonB-dependent receptor, plug domain
119504	217	No signal peptide detected	OuterMembrane	-	-	-
119504	293	Signal peptide detected	OuterMembrane	-	-	-
119504	351	No signal peptide detected	OuterMembrane	PF04829	Pre-toxin domain with VENN motif	VENN motif-containing domain
119504	361	Signal peptide detected	OuterMembrane	PF00127	Copper binding proteins, plastocyanin/azurin family	Blue (type 1) copper domain
119504	370	No signal peptide detected	OuterMembrane	PF03797	Autotransporter beta-domain	Autotransporter beta-domain
119504	412	No signal peptide detected	OuterMembrane	PF07715	TonB-dependent Receptor Plug Domain	TonB-dependent receptor, plug domain
119504	412	No signal peptide detected	OuterMembrane	PF00593	TonB dependent receptor	TonB-dependent receptor-like, beta-barrel
119504	443	Signal peptide detected	OuterMembrane	PF01476	LysM domain	LysM domain
119504	542	Signal peptide detected	OuterMembrane	PF00691	OmpA family	OmpA-like domain
119504	647	Signal peptide detected	OuterMembrane	PF04333	MlaA lipoprotein	MlaA lipoprotein
119504	658	Signal peptide detected	OuterMembrane	PF03797	Autotransporter beta-domain	Autotransporter beta-domain
119504	658	Signal peptide detected	OuterMembrane	PF00082	Subtilase family	Peptidase S8/S53 domain
119504	662	No signal peptide detected	OuterMembrane	PF04575	Surface lipoprotein assembly modifier	Surface lipoprotein assembly modifier
119504	684	Signal peptide detected	OuterMembrane	PF03895	YadA-like membrane anchor domain	Trimeric autotransporter adhesin YadA-like, C-terminal membrane anchor domain
119504	690	No signal peptide detected	OuterMembrane	PF02395	Immunoglobulin A1 protease	Peptidase S6, IgA endopeptidase
119504	690	No signal peptide detected	OuterMembrane	PF02395	Immunoglobulin A1 protease	Peptidase S6, IgA endopeptidase
119504	690	No signal peptide detected	OuterMembrane	PF03212	Pertactin	Pertactin, central region
119504	757	No signal peptide detected	OuterMembrane	PF05860	TPS secretion domain	Filamentous haemagglutinin FhaB/tRNA nuclease CdiA-like, TPS domain
119504	757	No signal peptide detected	OuterMembrane	PF13018	Extended Signal Peptide of Type V secretion system	ESPR domain
119504	757	No signal peptide detected	OuterMembrane	PF13332	Hemagglutinin repeat	Hemagglutinin repeat
119504	757	No signal peptide detected	OuterMembrane	PF13332	Hemagglutinin repeat	Hemagglutinin repeat
119504	757	No signal peptide detected	OuterMembrane	PF13332	Hemagglutinin repeat	Hemagglutinin repeat
119504	857	Signal peptide detected	OuterMembrane	PF01346	Domain amino terminal to FKBP-type peptidyl-prolyl isomerase	Peptidyl-prolyl cis-trans isomerase, FKBP-type, N-terminal
119504	857	Signal peptide detected	OuterMembrane	PF00254	FKBP-type peptidyl-prolyl cis-trans isomerase	FKBP-type peptidyl-prolyl cis-trans isomerase domain
119504	902	Signal peptide detected	OuterMembrane	PF01103	Omp85 superfamily domain	Bacterial surface antigen (D15)
119504	902	Signal peptide detected	OuterMembrane	PF17243	POTRA domain TamA domain 1	TamA, POTRA domain 1
119504	902	Signal peptide detected	OuterMembrane	PF07244	Surface antigen variable number repeat	POTRA domain, BamA/TamA-like
119504	1028	Signal peptide detected	OuterMembrane	PF03562	MltA specific insert domain	Lytic transglycosylase MltA, domain B
119504	1028	Signal peptide detected	OuterMembrane	PF06725	3D domain	3D domain
119504	1056	No signal peptide detected	OuterMembrane	PF05567	Neisseria PilC beta-propeller domain	PilC beta-propeller domain
119504	1128	No signal peptide detected	OuterMembrane	PF02462	Opacity family porin protein	Porin, opacity type
119504	1182	Signal peptide detected	OuterMembrane	PF02253	Phospholipase A1	Phospholipase A1
119504	1190	Signal peptide detected	OuterMembrane	PF00593	TonB dependent receptor	TonB-dependent receptor-like, beta-barrel
119504	1190	Signal peptide detected	OuterMembrane	PF07715	TonB-dependent Receptor Plug Domain	TonB-dependent receptor, plug domain
119504	1199	Signal peptide detected	OuterMembrane	PF07239	Outer membrane protein OpcA	Outer membrane adhesin OpcA
119504	1310	Signal peptide detected	OuterMembrane	PF00593	TonB dependent receptor	TonB-dependent receptor-like, beta-barrel
119504	1310	Signal peptide detected	OuterMembrane	PF07715	TonB-dependent Receptor Plug Domain	TonB-dependent receptor, plug domain
119504	1387	No signal peptide detected	OuterMembrane	PF02462	Opacity family porin protein	Porin, opacity type
119504	1459	No signal peptide detected	OuterMembrane	PF08479	POTRA domain, ShlB-type	Polypeptide-transport-associated, ShlB-type
119504	1459	No signal peptide detected	OuterMembrane	PF03865	Haemolysin secretion/activation protein ShlB/FhaC/HecB	Haemolysin activator HlyB, C-terminal
119504	1459	No signal peptide detected	OuterMembrane	PF17287	POTRA domain	ShlB, POTRA domain
119504	1465	No signal peptide detected	OuterMembrane	-	-	-
119504	1600	Signal peptide detected	OuterMembrane	PF02321	Outer membrane efflux protein	Outer membrane efflux protein
119504	1600	Signal peptide detected	OuterMembrane	PF02321	Outer membrane efflux protein	Outer membrane efflux protein
119504	1607	Signal peptide detected	OuterMembrane	PF04355	SmpA / OmlA family	Lipoprotein SmpA/OmlA
119504	1635	Signal peptide detected	OuterMembrane	PF07244	Surface antigen variable number repeat	POTRA domain, BamA/TamA-like
119504	1711	Signal peptide detected	OuterMembrane	PF07715	TonB-dependent Receptor Plug Domain	TonB-dependent receptor, plug domain
119504	1712	No signal peptide detected	OuterMembrane	PF00593	TonB dependent receptor	TonB-dependent receptor-like, beta-barrel
119504	1725	Signal peptide detected	OuterMembrane	PF03349	Outer membrane protein transport protein (OMPP1/FadL/TodX)	Outer membrane protein transport protein (OMPP1/FadL/TodX)
119504	1788	Signal peptide detected	OuterMembrane	-	-	-
119504	1839	No signal peptide detected	OuterMembrane	PF13332	Hemagglutinin repeat	Hemagglutinin repeat
119504	1839	No signal peptide detected	OuterMembrane	PF13332	Hemagglutinin repeat	Hemagglutinin repeat
119504	1839	No signal peptide detected	OuterMembrane	PF13018	Extended Signal Peptide of Type V secretion system	ESPR domain
119504	1839	No signal peptide detected	OuterMembrane	PF05860	TPS secretion domain	Filamentous haemagglutinin FhaB/tRNA nuclease CdiA-like, TPS domain
119504	1848	No signal peptide detected	OuterMembrane	PF02321	Outer membrane efflux protein	Outer membrane efflux protein
119504	1848	No signal peptide detected	OuterMembrane	PF02321	Outer membrane efflux protein	Outer membrane efflux protein
119504	1887	No signal peptide detected	OuterMembrane	PF02563	Polysaccharide biosynthesis/export protein	Polysaccharide export protein
119504	2032	No signal peptide detected	OuterMembrane	PF02395	Immunoglobulin A1 protease	Peptidase S6, IgA endopeptidase
119504	2032	No signal peptide detected	OuterMembrane	PF03212	Pertactin	Pertactin, central region
119504	2041	Signal peptide detected	OuterMembrane	PF00593	TonB dependent receptor	TonB-dependent receptor-like, beta-barrel
119504	2041	Signal peptide detected	OuterMembrane	PF07715	TonB-dependent Receptor Plug Domain	TonB-dependent receptor, plug domain
119504	2200	Signal peptide detected	OuterMembrane	PF00593	TonB dependent receptor	TonB-dependent receptor-like, beta-barrel
119504	2200	Signal peptide detected	OuterMembrane	PF07715	TonB-dependent Receptor Plug Domain	TonB-dependent receptor, plug domain
119504	2228	Signal peptide detected	OuterMembrane	PF02462	Opacity family porin protein	Porin, opacity type
119504	2239	No signal peptide detected	OuterMembrane	PF08479	POTRA domain, ShlB-type	Polypeptide-transport-associated, ShlB-type
119504	2239	No signal peptide detected	OuterMembrane	PF03865	Haemolysin secretion/activation protein ShlB/FhaC/HecB	Haemolysin activator HlyB, C-terminal
119504	2239	No signal peptide detected	OuterMembrane	PF17287	POTRA domain	ShlB, POTRA domain
119504	2240	No signal peptide detected	OuterMembrane	PF04830	Possible hemagglutinin (DUF637)	Domain of unknown function DUF637, haemagglutinin putative
119504	2240	No signal peptide detected	OuterMembrane	PF05860	TPS secretion domain	Filamentous haemagglutinin FhaB/tRNA nuclease CdiA-like, TPS domain
119504	2240	No signal peptide detected	OuterMembrane	PF04829	Pre-toxin domain with VENN motif	VENN motif-containing domain
119504	2240	No signal peptide detected	OuterMembrane	PF13018	Extended Signal Peptide of Type V secretion system	ESPR domain
119504	2263	No signal peptide detected	OuterMembrane	PF07239	Outer membrane protein OpcA	Outer membrane adhesin OpcA
119504	2303	Signal peptide detected	OuterMembrane	PF00593	TonB dependent receptor	TonB-dependent receptor-like, beta-barrel
119504	2303	Signal peptide detected	OuterMembrane	PF07715	TonB-dependent Receptor Plug Domain	TonB-dependent receptor, plug domain
119504	2330	Signal peptide detected	OuterMembrane	PF00263	Bacterial type II and III secretion system protein	Type II/III secretion system
119504	2330	Signal peptide detected	OuterMembrane	PF07660	Secretin and TonB N terminus short domain	Secretin/TonB, short N-terminal domain
119504	2330	Signal peptide detected	OuterMembrane	PF11741	AMIN domain	AMIN domain
119504	2330	Signal peptide detected	OuterMembrane	PF03958	Bacterial type II/III secretion system short domain	NolW-like
119504	2378	No signal peptide detected	OuterMembrane	PF00593	TonB dependent receptor	TonB-dependent receptor-like, beta-barrel
119504	2379	No signal peptide detected	OuterMembrane	PF07715	TonB-dependent Receptor Plug Domain	TonB-dependent receptor, plug domain
119504	2405	No signal peptide detected	OuterMembrane	PF02462	Opacity family porin protein	Porin, opacity type
119504	2469	No signal peptide detected	OuterMembrane	PF13525	Outer membrane lipoprotein	Outer membrane lipoprotein BamD-like
119504	2474	No signal peptide detected	OuterMembrane	PF02395	Immunoglobulin A1 protease	Peptidase S6, IgA endopeptidase
119504	2474	No signal peptide detected	OuterMembrane	PF03212	Pertactin	Pertactin, central region
119504	2474	No signal peptide detected	OuterMembrane	PF03797	Autotransporter beta-domain	Autotransporter beta-domain
119504	64	No signal peptide detected	Cytoplasmic	PF05698	Bacterial trigger factor protein (TF) C-terminus	Trigger factor, C-terminal
119504	305	No signal peptide detected	Unknown	PF16732	Type IV minor pilin ComP, DNA uptake sequence receptor	Type IV pilus non-core minor pilin PilE-like
119504	456	No signal peptide detected	CytoplasmicMembrane	PF06750	Bacterial Peptidase A24 N-terminal domain	Peptidase A24A, N-terminal
119504	459	No signal peptide detected	Cytoplasmic	PF05157	Type II secretion system (T2SS), protein E, N-terminal domain	Type II secretion system protein GspE, N-terminal
119504	459	No signal peptide detected	Cytoplasmic	PF00437	Type II/IV secretion system protein	Type II/IV secretion system domain
119504	589	No signal peptide detected	Cytoplasmic	PF00437	Type II/IV secretion system protein	Type II/IV secretion system domain
119504	710	No signal peptide detected	Unknown	PF16732	Type IV minor pilin ComP, DNA uptake sequence receptor	Type IV pilus non-core minor pilin PilE-like
119504	807	Signal peptide detected	Unknown	PF03783	Curli production assembly/transport component CsgG	Curli production assembly/transport component CsgG
119504	855	Signal peptide detected	Unknown	PF11306	Protein of unknown function (DUF3108)	Protein of unknown function DUF3108
119504	903	No signal peptide detected	Unknown	PF04357	TamB, inner membrane protein subunit of TAM complex	Translocation and assembly module TamB
119504	1008	Signal peptide detected	Unknown	PF15401	Tryptophan-ring motif of head of Trimeric autotransporter adhesin	Trimeric autotransporter adhesin, tryptophan-ring motif
119504	1008	Signal peptide detected	Unknown	PF05662	Coiled stalk of trimeric autotransporter adhesin	Trimeric autotransporter adhesin YadA-like, stalk domain
119504	1105	No signal peptide detected	Unknown	PF00188	Cysteine-rich secretory protein family	CAP domain
119504	1354	No signal peptide detected	CytoplasmicMembrane	PF00115	Cytochrome C and Quinol oxidase polypeptide I	Cytochrome c oxidase subunit I
119504	1446	No signal peptide detected	Cytoplasmic	PF01548	Transposase	Transposase IS110-like, N-terminal
119504	1585	No signal peptide detected	Cytoplasmic	PF04273	Beta-lactamase hydrolase-like protein, phosphatase-like domain	Beta-lactamase hydrolase-like protein, phosphatase-like domain
119504	1587	No signal peptide detected	CytoplasmicMembrane	PF00115	Cytochrome C and Quinol oxidase polypeptide I	Cytochrome c oxidase subunit I
119504	1717	No signal peptide detected	Cytoplasmic	PF05159	Capsule polysaccharide biosynthesis protein	Capsule polysaccharide biosynthesis
119504	1717	No signal peptide detected	Cytoplasmic	PF05159	Capsule polysaccharide biosynthesis protein	Capsule polysaccharide biosynthesis
119504	1717	No signal peptide detected	Cytoplasmic	PF05159	Capsule polysaccharide biosynthesis protein	Capsule polysaccharide biosynthesis
119504	1718	No signal peptide detected	Cytoplasmic	PF05159	Capsule polysaccharide biosynthesis protein	Capsule polysaccharide biosynthesis
119504	1821	No signal peptide detected	CytoplasmicMembrane	PF15864	Protein glycosylation ligase	Protein glycosylation ligase domain
119504	1834	No signal peptide detected	Unknown	PF07262	CDI immunity protein	Immunity protein CdiI, Proteobacteria type
119504	1890	No signal peptide detected	Cytoplasmic	PF08666	SAF domain	SAF domain
119504	2024	No signal peptide detected	Unknown	PF07262	CDI immunity protein	Immunity protein CdiI, Proteobacteria type
119504	2126	No signal peptide detected	Cytoplasmic	PF04381	Putative exonuclease, RdgC	Putative exonuclease, RdgC
119504	2164	No signal peptide detected	Unknown	PF12019	Type II transport protein GspH	General secretion pathway, GspH
119504	2167	No signal peptide detected	Unknown	PF13681	Type IV pilus assembly protein PilX C-term	PilX/PilW C-terminal domain
119504	2168	No signal peptide detected	Unknown	PF11530	Minor type IV pilin, PilX	Minor type IV pilin, PilX-like
119504	2224	No signal peptide detected	Cytoplasmic	PF00437	Type II/IV secretion system protein	Type II/IV secretion system domain
119504	2225	No signal peptide detected	Cytoplasmic	PF00437	Type II/IV secretion system protein	Type II/IV secretion system domain
119504	2331	Signal peptide detected	CytoplasmicMembrane	PF04351	Pilus assembly protein, PilP	Type IV pilus inner membrane component PilP
119504	2332	Signal peptide detected	CytoplasmicMembrane	PF04350	Pilus assembly protein, PilO	Type IV pilus inner membrane component PilO
119504	2334	No signal peptide detected	Unknown	PF11104	Type IV pilus assembly protein PilM;	Type IV pilus inner membrane component PilM
120132	281	No signal peptide detected	Extracellular	PF06594	Haemolysin-type calcium binding protein related domain	Haemolysin-type calcium binding-related
120132	281	No signal peptide detected	Extracellular	PF06594	Haemolysin-type calcium binding protein related domain	Haemolysin-type calcium binding-related
120132	281	No signal peptide detected	Extracellular	PF00353	RTX calcium-binding nonapeptide repeat (4 copies)	RTX calcium-binding nonapeptide repeat
120132	281	No signal peptide detected	Extracellular	PF00353	RTX calcium-binding nonapeptide repeat (4 copies)	RTX calcium-binding nonapeptide repeat
120132	281	No signal peptide detected	Extracellular	PF00353	RTX calcium-binding nonapeptide repeat (4 copies)	RTX calcium-binding nonapeptide repeat
120132	358	Signal peptide detected	Extracellular	PF15401	Tryptophan-ring motif of head of Trimeric autotransporter adhesin	Trimeric autotransporter adhesin, tryptophan-ring motif
120132	358	Signal peptide detected	Extracellular	PF03895	YadA-like membrane anchor domain	Trimeric autotransporter adhesin YadA-like, C-terminal membrane anchor domain
120132	358	Signal peptide detected	Extracellular	PF05662	Coiled stalk of trimeric autotransporter adhesin	Trimeric autotransporter adhesin YadA-like, stalk domain
120132	358	Signal peptide detected	Extracellular	PF13018	Extended Signal Peptide of Type V secretion system	ESPR domain
120132	446	No signal peptide detected	Extracellular	PF00756	Putative esterase	Esterase-like
120132	448	No signal peptide detected	Extracellular	PF00334	Nucleoside diphosphate kinase	Nucleoside diphosphate kinase-like domain
120132	475	No signal peptide detected	Extracellular	PF08238	Sel1 repeat	Sel1-like repeat
120132	475	No signal peptide detected	Extracellular	PF08238	Sel1 repeat	Sel1-like repeat
120132	475	No signal peptide detected	Extracellular	PF08238	Sel1 repeat	Sel1-like repeat
120132	475	No signal peptide detected	Extracellular	PF08238	Sel1 repeat	Sel1-like repeat
120132	475	No signal peptide detected	Extracellular	PF08238	Sel1 repeat	Sel1-like repeat
120132	475	No signal peptide detected	Extracellular	PF08238	Sel1 repeat	Sel1-like repeat
120132	475	No signal peptide detected	Extracellular	PF08238	Sel1 repeat	Sel1-like repeat
120132	475	No signal peptide detected	Extracellular	PF08238	Sel1 repeat	Sel1-like repeat
120132	771	No signal peptide detected	Extracellular	PF00114	Pilin (bacterial filament)	Fimbrial protein pilin
120132	771	No signal peptide detected	Extracellular	PF07963	Prokaryotic N-terminal methylation motif	Prokaryotic N-terminal methylation site
120132	1770	No signal peptide detected	Extracellular	PF14559	Tetratricopeptide repeat	-
120132	1770	No signal peptide detected	Extracellular	PF08238	Sel1 repeat	Sel1-like repeat
120132	1770	No signal peptide detected	Extracellular	PF08238	Sel1 repeat	Sel1-like repeat
120132	1770	No signal peptide detected	Extracellular	PF08238	Sel1 repeat	Sel1-like repeat
120132	1770	No signal peptide detected	Extracellular	PF08238	Sel1 repeat	Sel1-like repeat
120132	1770	No signal peptide detected	Extracellular	PF08238	Sel1 repeat	Sel1-like repeat
120132	1770	No signal peptide detected	Extracellular	PF08238	Sel1 repeat	Sel1-like repeat
120132	1770	No signal peptide detected	Extracellular	PF08238	Sel1 repeat	Sel1-like repeat
120132	1770	No signal peptide detected	Extracellular	PF08238	Sel1 repeat	Sel1-like repeat
120132	2038	Signal peptide detected	Extracellular	PF04830	Possible hemagglutinin (DUF637)	Domain of unknown function DUF637, haemagglutinin putative
120132	2038	Signal peptide detected	Extracellular	PF04829	Pre-toxin domain with VENN motif	VENN motif-containing domain
120132	2141	Signal peptide detected	Extracellular	PF03968	LptA/(LptD N-terminal domain) LPS transport protein	Organic solvent tolerance-like, N-terminal
120132	2254	No signal peptide detected	Extracellular	PF00814	tRNA N6-adenosine threonylcarbamoyltransferase	Gcp-like domain
120132	2262	No signal peptide detected	Extracellular	PF00912	Transglycosylase	Glycosyl transferase, family 51
120132	2262	No signal peptide detected	Extracellular	PF00905	Penicillin binding protein transpeptidase domain	Penicillin-binding protein, transpeptidase
120132	2262	No signal peptide detected	Extracellular	PF17092	Penicillin-binding protein OB-like domain	Penicillin-binding protein, OB-like domain
120132	153	No signal peptide detected	OuterMembrane	PF04575	Surface lipoprotein assembly modifier	Surface lipoprotein assembly modifier
120132	156	No signal peptide detected	OuterMembrane	PF03797	Autotransporter beta-domain	Autotransporter beta-domain
120132	156	No signal peptide detected	OuterMembrane	PF00082	Subtilase family	Peptidase S8/S53 domain
120132	169	Signal peptide detected	OuterMembrane	PF04333	MlaA lipoprotein	MlaA lipoprotein
120132	309	Signal peptide detected	OuterMembrane	PF00267	Gram-negative porin	Porin, Gram-negative type
120132	438	No signal peptide detected	OuterMembrane	PF00593	TonB dependent receptor	TonB-dependent receptor-like, beta-barrel
120132	438	No signal peptide detected	OuterMembrane	PF07715	TonB-dependent Receptor Plug Domain	TonB-dependent receptor, plug domain
120132	451	No signal peptide detected	OuterMembrane	PF13429	Tetratricopeptide repeat	-
120132	483	Signal peptide detected	OuterMembrane	PF01551	Peptidase family M23	Peptidase M23
120132	593	No signal peptide detected	OuterMembrane	PF07715	TonB-dependent Receptor Plug Domain	TonB-dependent receptor, plug domain
120132	593	No signal peptide detected	OuterMembrane	PF00593	TonB dependent receptor	TonB-dependent receptor-like, beta-barrel
120132	705	Signal peptide detected	OuterMembrane	PF06725	3D domain	3D domain
120132	705	Signal peptide detected	OuterMembrane	PF03562	MltA specific insert domain	Lytic transglycosylase MltA, domain B
120132	980	Signal peptide detected	OuterMembrane	PF00593	TonB dependent receptor	TonB-dependent receptor-like, beta-barrel
120132	980	Signal peptide detected	OuterMembrane	PF07715	TonB-dependent Receptor Plug Domain	TonB-dependent receptor, plug domain
120132	1023	No signal peptide detected	OuterMembrane	PF02462	Opacity family porin protein	Porin, opacity type
120132	1168	Signal peptide detected	OuterMembrane	PF02462	Opacity family porin protein	Porin, opacity type
120132	1245	Signal peptide detected	OuterMembrane	PF02253	Phospholipase A1	Phospholipase A1
120132	1262	Signal peptide detected	OuterMembrane	PF00593	TonB dependent receptor	TonB-dependent receptor-like, beta-barrel
120132	1262	Signal peptide detected	OuterMembrane	PF07715	TonB-dependent Receptor Plug Domain	TonB-dependent receptor, plug domain
120132	1312	Signal peptide detected	OuterMembrane	PF02321	Outer membrane efflux protein	Outer membrane efflux protein
120132	1312	Signal peptide detected	OuterMembrane	PF02321	Outer membrane efflux protein	Outer membrane efflux protein
120132	1338	No signal peptide detected	OuterMembrane	PF02321	Outer membrane efflux protein	Outer membrane efflux protein
120132	1390	Signal peptide detected	OuterMembrane	PF02462	Opacity family porin protein	Porin, opacity type
120132	1445	Signal peptide detected	OuterMembrane	-	-	-
120132	1478	Signal peptide detected	OuterMembrane	PF00691	OmpA family	OmpA-like domain
120132	1506	No signal peptide detected	OuterMembrane	PF02462	Opacity family porin protein	Porin, opacity type
120132	1515	No signal peptide detected	OuterMembrane	PF02563	Polysaccharide biosynthesis/export protein	Polysaccharide export protein
120132	1533	Signal peptide detected	OuterMembrane	PF00127	Copper binding proteins, plastocyanin/azurin family	Blue (type 1) copper domain
120132	1638	Signal peptide detected	OuterMembrane	PF04453	LPS transport system D	LptD, C-terminal
120132	1660	Signal peptide detected	OuterMembrane	PF00593	TonB dependent receptor	TonB-dependent receptor-like, beta-barrel
120132	1660	Signal peptide detected	OuterMembrane	PF07715	TonB-dependent Receptor Plug Domain	TonB-dependent receptor, plug domain
120132	1665	Signal peptide detected	OuterMembrane	PF07715	TonB-dependent Receptor Plug Domain	TonB-dependent receptor, plug domain
120132	1756	Signal peptide detected	OuterMembrane	PF07715	TonB-dependent Receptor Plug Domain	TonB-dependent receptor, plug domain
120132	1756	Signal peptide detected	OuterMembrane	PF00593	TonB dependent receptor	TonB-dependent receptor-like, beta-barrel
120132	1762	Signal peptide detected	OuterMembrane	PF07715	TonB-dependent Receptor Plug Domain	TonB-dependent receptor, plug domain
120132	1762	Signal peptide detected	OuterMembrane	PF00593	TonB dependent receptor	TonB-dependent receptor-like, beta-barrel
120132	1775	Signal peptide detected	OuterMembrane	PF03349	Outer membrane protein transport protein (OMPP1/FadL/TodX)	Outer membrane protein transport protein (OMPP1/FadL/TodX)
120132	1812	No signal peptide detected	OuterMembrane	PF04829	Pre-toxin domain with VENN motif	VENN motif-containing domain
120132	1812	No signal peptide detected	OuterMembrane	PF04830	Possible hemagglutinin (DUF637)	Domain of unknown function DUF637, haemagglutinin putative
120132	1814	No signal peptide detected	OuterMembrane	PF04829	Pre-toxin domain with VENN motif	VENN motif-containing domain
120132	1814	No signal peptide detected	OuterMembrane	PF04830	Possible hemagglutinin (DUF637)	Domain of unknown function DUF637, haemagglutinin putative
120132	1852	No signal peptide detected	OuterMembrane	PF04390	Lipopolysaccharide-assembly	LPS-assembly lipoprotein LptE
120132	1858	Signal peptide detected	OuterMembrane	PF13525	Outer membrane lipoprotein	Outer membrane lipoprotein BamD-like
120132	1900	No signal peptide detected	OuterMembrane	PF00593	TonB dependent receptor	TonB-dependent receptor-like, beta-barrel
120132	1960	Signal peptide detected	OuterMembrane	PF07715	TonB-dependent Receptor Plug Domain	TonB-dependent receptor, plug domain
120132	1960	Signal peptide detected	OuterMembrane	PF00593	TonB dependent receptor	TonB-dependent receptor-like, beta-barrel
120132	1965	No signal peptide detected	OuterMembrane	PF03865	Haemolysin secretion/activation protein ShlB/FhaC/HecB	Haemolysin activator HlyB, C-terminal
120132	1965	No signal peptide detected	OuterMembrane	PF08479	POTRA domain, ShlB-type	Polypeptide-transport-associated, ShlB-type
120132	1965	No signal peptide detected	OuterMembrane	PF17287	POTRA domain	ShlB, POTRA domain
120132	1979	Signal peptide detected	OuterMembrane	PF07244	Surface antigen variable number repeat	POTRA domain, BamA/TamA-like
120132	1979	Signal peptide detected	OuterMembrane	PF01103	Omp85 superfamily domain	Bacterial surface antigen (D15)
120132	1979	Signal peptide detected	OuterMembrane	PF17243	POTRA domain TamA domain 1	TamA, POTRA domain 1
120132	1989	No signal peptide detected	OuterMembrane	PF03797	Autotransporter beta-domain	Autotransporter beta-domain
120132	2010	No signal peptide detected	OuterMembrane	PF00593	TonB dependent receptor	TonB-dependent receptor-like, beta-barrel
120132	2011	No signal peptide detected	OuterMembrane	PF00593	TonB dependent receptor	TonB-dependent receptor-like, beta-barrel
120132	2036	No signal peptide detected	OuterMembrane	PF04830	Possible hemagglutinin (DUF637)	Domain of unknown function DUF637, haemagglutinin putative
120132	2036	No signal peptide detected	OuterMembrane	PF04829	Pre-toxin domain with VENN motif	VENN motif-containing domain
120132	2060	Signal peptide detected	OuterMembrane	PF01476	LysM domain	LysM domain
120132	2080	No signal peptide detected	OuterMembrane	PF13550	Putative phage tail protein	Tip attachment protein J
120132	2080	No signal peptide detected	OuterMembrane	PF09327	Domain of unknown function (DUF1983)	Domain of unknown function DUF1983
120132	2154	Signal peptide detected	OuterMembrane	PF00267	Gram-negative porin	Porin, Gram-negative type
120132	2200	No signal peptide detected	OuterMembrane	PF04829	Pre-toxin domain with VENN motif	VENN motif-containing domain
120132	2200	No signal peptide detected	OuterMembrane	PF13332	Hemagglutinin repeat	Hemagglutinin repeat
120132	2200	No signal peptide detected	OuterMembrane	PF13332	Hemagglutinin repeat	Hemagglutinin repeat
120132	2200	No signal peptide detected	OuterMembrane	PF13332	Hemagglutinin repeat	Hemagglutinin repeat
120132	2200	No signal peptide detected	OuterMembrane	PF13332	Hemagglutinin repeat	Hemagglutinin repeat
120132	2210	No signal peptide detected	OuterMembrane	-	-	-
120132	2229	No signal peptide detected	OuterMembrane	PF07239	Outer membrane protein OpcA	Outer membrane adhesin OpcA
120132	2267	Signal peptide detected	OuterMembrane	PF11741	AMIN domain	AMIN domain
120132	2267	Signal peptide detected	OuterMembrane	PF07660	Secretin and TonB N terminus short domain	Secretin/TonB, short N-terminal domain
120132	2267	Signal peptide detected	OuterMembrane	PF00263	Bacterial type II and III secretion system protein	Type II/III secretion system
120132	2267	Signal peptide detected	OuterMembrane	PF03958	Bacterial type II/III secretion system short domain	NolW-like
120132	2310	Signal peptide detected	OuterMembrane	PF07715	TonB-dependent Receptor Plug Domain	TonB-dependent receptor, plug domain
120132	2310	Signal peptide detected	OuterMembrane	PF00593	TonB dependent receptor	TonB-dependent receptor-like, beta-barrel
120132	2350	No signal peptide detected	OuterMembrane	-	-	-
120132	2392	Signal peptide detected	OuterMembrane	PF04355	SmpA / OmlA family	Lipoprotein SmpA/OmlA
120132	2422	Signal peptide detected	OuterMembrane	PF07244	Surface antigen variable number repeat	POTRA domain, BamA/TamA-like
120132	2422	Signal peptide detected	OuterMembrane	PF07244	Surface antigen variable number repeat	POTRA domain, BamA/TamA-like
120132	2422	Signal peptide detected	OuterMembrane	PF07244	Surface antigen variable number repeat	POTRA domain, BamA/TamA-like
120132	2422	Signal peptide detected	OuterMembrane	PF07244	Surface antigen variable number repeat	POTRA domain, BamA/TamA-like
120132	2422	Signal peptide detected	OuterMembrane	PF07244	Surface antigen variable number repeat	POTRA domain, BamA/TamA-like
120132	2422	Signal peptide detected	OuterMembrane	PF01103	Omp85 superfamily domain	Bacterial surface antigen (D15)
120132	2486	Signal peptide detected	OuterMembrane	PF01346	Domain amino terminal to FKBP-type peptidyl-prolyl isomerase	Peptidyl-prolyl cis-trans isomerase, FKBP-type, N-terminal
120132	2486	Signal peptide detected	OuterMembrane	PF00254	FKBP-type peptidyl-prolyl cis-trans isomerase	FKBP-type peptidyl-prolyl cis-trans isomerase domain
120132	66	No signal peptide detected	Unknown	PF00188	Cysteine-rich secretory protein family	CAP domain
120132	270	No signal peptide detected	CytoplasmicMembrane	PF15864	Protein glycosylation ligase	Protein glycosylation ligase domain
120132	454	No signal peptide detected	Cytoplasmic	PF05698	Bacterial trigger factor protein (TF) C-terminus	Trigger factor, C-terminal
120132	583	No signal peptide detected	Unknown	PF07262	CDI immunity protein	Immunity protein CdiI, Proteobacteria type
120132	803	No signal peptide detected	Cytoplasmic	PF00437	Type II/IV secretion system protein	Type II/IV secretion system domain
120132	880	No signal peptide detected	Cytoplasmic	PF04381	Putative exonuclease, RdgC	Putative exonuclease, RdgC
120132	939	No signal peptide detected	Unknown	PF05567	Neisseria PilC beta-propeller domain	PilC beta-propeller domain
120132	1024	No signal peptide detected	Unknown	PF01548	Transposase	Transposase IS110-like, N-terminal
120132	1031	No signal peptide detected	Unknown	PF16732	Type IV minor pilin ComP, DNA uptake sequence receptor	Type IV pilus non-core minor pilin PilE-like
120132	1325	No signal peptide detected	CytoplasmicMembrane	PF00115	Cytochrome C and Quinol oxidase polypeptide I	Cytochrome c oxidase subunit I
120132	1327	No signal peptide detected	Cytoplasmic	PF04273	Beta-lactamase hydrolase-like protein, phosphatase-like domain	Beta-lactamase hydrolase-like protein, phosphatase-like domain
120132	1413	Signal peptide detected	Unknown	PF03783	Curli production assembly/transport component CsgG	Curli production assembly/transport component CsgG
120132	1512	No signal peptide detected	Cytoplasmic	PF08666	SAF domain	SAF domain
120132	1739	No signal peptide detected	CytoplasmicMembrane	PF00115	Cytochrome C and Quinol oxidase polypeptide I	Cytochrome c oxidase subunit I
120132	1757	No signal peptide detected	Cytoplasmic	PF01298	C-lobe and N-lobe beta barrels of Tf-binding protein B	Transferrin-binding protein B, C-lobe/N-lobe beta barrel domain
120132	1757	No signal peptide detected	Cytoplasmic	PF01298	C-lobe and N-lobe beta barrels of Tf-binding protein B	Transferrin-binding protein B, C-lobe/N-lobe beta barrel domain
120132	1757	No signal peptide detected	Cytoplasmic	PF17484	N-Lobe handle Tf-binding protein B	Transferrin-binding protein B, N-lobe handle
120132	1757	No signal peptide detected	Cytoplasmic	PF17483	C-lobe handle domain of Tf-binding protein B	Transferrin-binding protein B, C-lobe handle domain
120132	1763	No signal peptide detected	Unknown	PF17483	C-lobe handle domain of Tf-binding protein B	Transferrin-binding protein B, C-lobe handle domain
120132	1763	No signal peptide detected	Unknown	PF01298	C-lobe and N-lobe beta barrels of Tf-binding protein B	Transferrin-binding protein B, C-lobe/N-lobe beta barrel domain
120132	1763	No signal peptide detected	Unknown	PF01298	C-lobe and N-lobe beta barrels of Tf-binding protein B	Transferrin-binding protein B, C-lobe/N-lobe beta barrel domain
120132	1763	No signal peptide detected	Unknown	PF17484	N-Lobe handle Tf-binding protein B	Transferrin-binding protein B, N-lobe handle
120132	1768	No signal peptide detected	Cytoplasmic	PF05159	Capsule polysaccharide biosynthesis protein	Capsule polysaccharide biosynthesis
120132	1768	No signal peptide detected	Cytoplasmic	PF05159	Capsule polysaccharide biosynthesis protein	Capsule polysaccharide biosynthesis
120132	1768	No signal peptide detected	Cytoplasmic	PF05159	Capsule polysaccharide biosynthesis protein	Capsule polysaccharide biosynthesis
120132	1769	No signal peptide detected	Cytoplasmic	PF05159	Capsule polysaccharide biosynthesis protein	Capsule polysaccharide biosynthesis
120132	1783	No signal peptide detected	Cytoplasmic	PF01548	Transposase	Transposase IS110-like, N-terminal
120132	1976	No signal peptide detected	Unknown	PF01298	C-lobe and N-lobe beta barrels of Tf-binding protein B	Transferrin-binding protein B, C-lobe/N-lobe beta barrel domain
120132	1980	No signal peptide detected	Unknown	PF04357	TamB, inner membrane protein subunit of TAM complex	Translocation and assembly module TamB
120132	2002	No signal peptide detected	Cytoplasmic	PF04381	Putative exonuclease, RdgC	Putative exonuclease, RdgC
120132	2044	No signal peptide detected	Cytoplasmic	PF05157	Type II secretion system (T2SS), protein E, N-terminal domain	Type II secretion system protein GspE, N-terminal
120132	2044	No signal peptide detected	Cytoplasmic	PF00437	Type II/IV secretion system protein	Type II/IV secretion system domain
120132	2047	No signal peptide detected	CytoplasmicMembrane	PF06750	Bacterial Peptidase A24 N-terminal domain	Peptidase A24A, N-terminal
120132	2193	No signal peptide detected	Cytoplasmic	PF00437	Type II/IV secretion system protein	Type II/IV secretion system domain
120132	2194	No signal peptide detected	Cytoplasmic	PF00437	Type II/IV secretion system protein	Type II/IV secretion system domain
120132	2244	No signal peptide detected	Unknown	PF11530	Minor type IV pilin, PilX	Minor type IV pilin, PilX-like
120132	2245	No signal peptide detected	Unknown	PF13681	Type IV pilus assembly protein PilX C-term	PilX/PilW C-terminal domain
120132	2248	Signal peptide detected	Unknown	PF12019	Type II transport protein GspH	General secretion pathway, GspH
120132	2263	No signal peptide detected	Unknown	PF11104	Type IV pilus assembly protein PilM;	Type IV pilus inner membrane component PilM
120132	2265	Signal peptide detected	CytoplasmicMembrane	PF04350	Pilus assembly protein, PilO	Type IV pilus inner membrane component PilO
120132	2266	Signal peptide detected	CytoplasmicMembrane	PF04351	Pilus assembly protein, PilP	Type IV pilus inner membrane component PilP
120132	2367	No signal peptide detected	Unknown	PF07262	CDI immunity protein	Immunity protein CdiI, Proteobacteria type
120132	2488	Signal peptide detected	Unknown	PF11306	Protein of unknown function (DUF3108)	Protein of unknown function DUF3108
120132	2533	No signal peptide detected	Unknown	PF16732	Type IV minor pilin ComP, DNA uptake sequence receptor	Type IV pilus non-core minor pilin PilE-like
120133	189	No signal peptide detected	Extracellular	PF06890	Bacteriophage Mu Gp45 spike protein	Phage-associated protein Gp45
120133	446	No signal peptide detected	Extracellular	PF00334	Nucleoside diphosphate kinase	Nucleoside diphosphate kinase-like domain
120133	468	No signal peptide detected	Extracellular	PF08238	Sel1 repeat	Sel1-like repeat
120133	468	No signal peptide detected	Extracellular	PF08238	Sel1 repeat	Sel1-like repeat
120133	468	No signal peptide detected	Extracellular	PF08238	Sel1 repeat	Sel1-like repeat
120133	468	No signal peptide detected	Extracellular	PF08238	Sel1 repeat	Sel1-like repeat
120133	468	No signal peptide detected	Extracellular	PF08238	Sel1 repeat	Sel1-like repeat
120133	468	No signal peptide detected	Extracellular	PF08238	Sel1 repeat	Sel1-like repeat
120133	468	No signal peptide detected	Extracellular	PF08238	Sel1 repeat	Sel1-like repeat
120133	468	No signal peptide detected	Extracellular	PF08238	Sel1 repeat	Sel1-like repeat
120133	1760	No signal peptide detected	Extracellular	-	-	-
120133	1991	No signal peptide detected	Extracellular	PF14559	Tetratricopeptide repeat	-
120133	1991	No signal peptide detected	Extracellular	PF08238	Sel1 repeat	Sel1-like repeat
120133	1991	No signal peptide detected	Extracellular	PF08238	Sel1 repeat	Sel1-like repeat
120133	1991	No signal peptide detected	Extracellular	PF08238	Sel1 repeat	Sel1-like repeat
120133	1991	No signal peptide detected	Extracellular	PF08238	Sel1 repeat	Sel1-like repeat
120133	1991	No signal peptide detected	Extracellular	PF08238	Sel1 repeat	Sel1-like repeat
120133	1991	No signal peptide detected	Extracellular	PF08238	Sel1 repeat	Sel1-like repeat
120133	1991	No signal peptide detected	Extracellular	PF08238	Sel1 repeat	Sel1-like repeat
120133	1991	No signal peptide detected	Extracellular	PF08238	Sel1 repeat	Sel1-like repeat
120133	2140	No signal peptide detected	Extracellular	PF17092	Penicillin-binding protein OB-like domain	Penicillin-binding protein, OB-like domain
120133	2140	No signal peptide detected	Extracellular	PF00912	Transglycosylase	Glycosyl transferase, family 51
120133	2140	No signal peptide detected	Extracellular	PF00905	Penicillin binding protein transpeptidase domain	Penicillin-binding protein, transpeptidase
120133	2147	No signal peptide detected	Extracellular	PF00814	tRNA N6-adenosine threonylcarbamoyltransferase	Gcp-like domain
120133	2265	No signal peptide detected	Extracellular	PF03797	Autotransporter beta-domain	Autotransporter beta-domain
120133	2315	Signal peptide detected	Extracellular	PF03968	LptA/(LptD N-terminal domain) LPS transport protein	Organic solvent tolerance-like, N-terminal
120133	2519	No signal peptide detected	Extracellular	PF05594	Haemagglutinin repeat	Filamentous haemagglutinin repeat
120133	2519	No signal peptide detected	Extracellular	PF05594	Haemagglutinin repeat	Filamentous haemagglutinin repeat
120133	2519	No signal peptide detected	Extracellular	PF05594	Haemagglutinin repeat	Filamentous haemagglutinin repeat
120133	259	Signal peptide detected	OuterMembrane	PF04333	MlaA lipoprotein	MlaA lipoprotein
120133	269	Signal peptide detected	OuterMembrane	PF00082	Subtilase family	Peptidase S8/S53 domain
120133	269	Signal peptide detected	OuterMembrane	PF03797	Autotransporter beta-domain	Autotransporter beta-domain
120133	272	Signal peptide detected	OuterMembrane	PF02462	Opacity family porin protein	Porin, opacity type
120133	365	Signal peptide detected	OuterMembrane	PF07244	Surface antigen variable number repeat	POTRA domain, BamA/TamA-like
120133	365	Signal peptide detected	OuterMembrane	PF07244	Surface antigen variable number repeat	POTRA domain, BamA/TamA-like
120133	365	Signal peptide detected	OuterMembrane	PF07244	Surface antigen variable number repeat	POTRA domain, BamA/TamA-like
120133	365	Signal peptide detected	OuterMembrane	PF07244	Surface antigen variable number repeat	POTRA domain, BamA/TamA-like
120133	365	Signal peptide detected	OuterMembrane	PF07244	Surface antigen variable number repeat	POTRA domain, BamA/TamA-like
120133	365	Signal peptide detected	OuterMembrane	PF01103	Omp85 superfamily domain	Bacterial surface antigen (D15)
120133	401	Signal peptide detected	OuterMembrane	PF00593	TonB dependent receptor	TonB-dependent receptor-like, beta-barrel
120133	365	Signal peptide detected	OuterMembrane	PF07715	TonB-dependent Receptor Plug Domain	TonB-dependent receptor, plug domain
120133	448	No signal peptide detected	OuterMembrane	PF13429	Tetratricopeptide repeat	-
120133	476	Signal peptide detected	OuterMembrane	PF01551	Peptidase family M23	Peptidase M23
120133	534	No signal peptide detected	OuterMembrane	PF02462	Opacity family porin protein	Porin, opacity type
120133	656	No signal peptide detected	OuterMembrane	PF05567	Neisseria PilC beta-propeller domain	PilC beta-propeller domain
120133	934	No signal peptide detected	OuterMembrane	PF02395	Immunoglobulin A1 protease	Peptidase S6, IgA endopeptidase
120133	934	No signal peptide detected	OuterMembrane	PF02395	Immunoglobulin A1 protease	Peptidase S6, IgA endopeptidase
120133	934	No signal peptide detected	OuterMembrane	PF03212	Pertactin	Pertactin, central region
120133	940	No signal peptide detected	OuterMembrane	PF03895	YadA-like membrane anchor domain	Trimeric autotransporter adhesin YadA-like, C-terminal membrane anchor domain
120133	966	Signal peptide detected	OuterMembrane	PF01346	Domain amino terminal to FKBP-type peptidyl-prolyl isomerase	Peptidyl-prolyl cis-trans isomerase, FKBP-type, N-terminal
120133	966	Signal peptide detected	OuterMembrane	PF00254	FKBP-type peptidyl-prolyl cis-trans isomerase	FKBP-type peptidyl-prolyl cis-trans isomerase domain
120133	1108	No signal peptide detected	OuterMembrane	PF04390	Lipopolysaccharide-assembly	LPS-assembly lipoprotein LptE
120133	1113	Signal peptide detected	OuterMembrane	PF13525	Outer membrane lipoprotein	Outer membrane lipoprotein BamD-like
120133	1151	No signal peptide detected	OuterMembrane	PF02462	Opacity family porin protein	Porin, opacity type
120133	1186	No signal peptide detected	OuterMembrane	PF05567	Neisseria PilC beta-propeller domain	PilC beta-propeller domain
120133	1203	No signal peptide detected	OuterMembrane	PF06725	3D domain	3D domain
120133	1203	No signal peptide detected	OuterMembrane	PF03562	MltA specific insert domain	Lytic transglycosylase MltA, domain B
120133	1256	Signal peptide detected	OuterMembrane	PF07715	TonB-dependent Receptor Plug Domain	TonB-dependent receptor, plug domain
120133	1256	Signal peptide detected	OuterMembrane	PF00593	TonB dependent receptor	TonB-dependent receptor-like, beta-barrel
120133	1306	Signal peptide detected	OuterMembrane	PF02321	Outer membrane efflux protein	Outer membrane efflux protein
120133	1203	No signal peptide detected	OuterMembrane	PF02321	Outer membrane efflux protein	Outer membrane efflux protein
120133	1331	No signal peptide detected	OuterMembrane	PF18883	Autochaperone Domain Type 1	Autochaperone domain type 1
120133	1331	No signal peptide detected	OuterMembrane	PF03797	Autotransporter beta-domain	Autotransporter beta-domain
120133	1339	Signal peptide detected	OuterMembrane	PF00127	Copper binding proteins, plastocyanin/azurin family	Blue (type 1) copper domain
120133	1431	No signal peptide detected	OuterMembrane	PF02253	Phospholipase A1	Phospholipase A1
120133	1524	Signal peptide detected	OuterMembrane	-	-	-
120133	1560	Signal peptide detected	OuterMembrane	PF00691	OmpA family	OmpA-like domain
120133	1632	Signal peptide detected	OuterMembrane	PF04453	LPS transport system D	LptD, C-terminal
120133	1654	Signal peptide detected	OuterMembrane	PF07715	TonB-dependent Receptor Plug Domain	TonB-dependent receptor, plug domain
120133	1655	No signal peptide detected	OuterMembrane	PF00593	TonB dependent receptor	TonB-dependent receptor-like, beta-barrel
120133	1691	Signal peptide detected	OuterMembrane	PF01103	Omp85 superfamily domain	Bacterial surface antigen (D15)
120133	1691	Signal peptide detected	OuterMembrane	PF17243	POTRA domain TamA domain 1	TamA, POTRA domain 1
120133	1691	Signal peptide detected	OuterMembrane	PF07244	Surface antigen variable number repeat	POTRA domain, BamA/TamA-like
120133	1810	Signal peptide detected	OuterMembrane	-	-	-
120133	1821	Signal peptide detected	OuterMembrane	PF04355	SmpA / OmlA family	Lipoprotein SmpA/OmlA
120133	1830	No signal peptide detected	OuterMembrane	PF00593	TonB dependent receptor	TonB-dependent receptor-like, beta-barrel
120133	1861	Signal peptide detected	OuterMembrane	PF00267	Gram-negative porin	Porin, Gram-negative type
120133	1941	No signal peptide detected	OuterMembrane	PF02563	Polysaccharide biosynthesis/export protein	Polysaccharide export protein
120133	1957	No signal peptide detected	OuterMembrane	PF08479	POTRA domain, ShlB-type	Polypeptide-transport-associated, ShlB-type
120133	1957	No signal peptide detected	OuterMembrane	PF03865	Haemolysin secretion/activation protein ShlB/FhaC/HecB	Haemolysin activator HlyB, C-terminal
120133	1957	No signal peptide detected	OuterMembrane	PF17287	POTRA domain	ShlB, POTRA domain
120133	1998	Signal peptide detected	OuterMembrane	PF03349	Outer membrane protein transport protein (OMPP1/FadL/TodX)	Outer membrane protein transport protein (OMPP1/FadL/TodX)
120133	2086	Signal peptide detected	OuterMembrane	PF00593	TonB dependent receptor	TonB-dependent receptor-like, beta-barrel
120133	2086	Signal peptide detected	OuterMembrane	PF07715	TonB-dependent Receptor Plug Domain	TonB-dependent receptor, plug domain
120133	2092	Signal peptide detected	OuterMembrane	PF00593	TonB dependent receptor	TonB-dependent receptor-like, beta-barrel
120133	2092	Signal peptide detected	OuterMembrane	PF07715	TonB-dependent Receptor Plug Domain	TonB-dependent receptor, plug domain
120133	2135	Signal peptide detected	OuterMembrane	PF11741	AMIN domain	AMIN domain
120133	2135	Signal peptide detected	OuterMembrane	PF07660	Secretin and TonB N terminus short domain	Secretin/TonB, short N-terminal domain
120133	2135	Signal peptide detected	OuterMembrane	PF00263	Bacterial type II and III secretion system protein	Type II/III secretion system
120133	2135	Signal peptide detected	OuterMembrane	PF03958	Bacterial type II/III secretion system short domain	NolW-like
120133	2203	No signal peptide detected	OuterMembrane	PF00593	TonB dependent receptor	TonB-dependent receptor-like, beta-barrel
120133	2232	No signal peptide detected	OuterMembrane	PF04829	Pre-toxin domain with VENN motif	VENN motif-containing domain
120133	2232	No signal peptide detected	OuterMembrane	PF05860	TPS secretion domain	Filamentous haemagglutinin FhaB/tRNA nuclease CdiA-like, TPS domain
120133	2232	No signal peptide detected	OuterMembrane	PF04830	Possible hemagglutinin (DUF637)	Domain of unknown function DUF637, haemagglutinin putative
120133	2234	No signal peptide detected	OuterMembrane	PF04830	Possible hemagglutinin (DUF637)	Domain of unknown function DUF637, haemagglutinin putative
120133	2234	No signal peptide detected	OuterMembrane	PF04829	Pre-toxin domain with VENN motif	VENN motif-containing domain
120133	2240	No signal peptide detected	OuterMembrane	PF02321	Outer membrane efflux protein	Outer membrane efflux protein
120133	2240	No signal peptide detected	OuterMembrane	PF02321	Outer membrane efflux protein	Outer membrane efflux protein
120133	2246	No signal peptide detected	OuterMembrane	PF05860	TPS secretion domain	Filamentous haemagglutinin FhaB/tRNA nuclease CdiA-like, TPS domain
120133	2246	No signal peptide detected	OuterMembrane	PF13018	Extended Signal Peptide of Type V secretion system	ESPR domain
120133	2246	No signal peptide detected	OuterMembrane	PF05594	Haemagglutinin repeat	Filamentous haemagglutinin repeat
120133	2246	No signal peptide detected	OuterMembrane	PF05594	Haemagglutinin repeat	Filamentous haemagglutinin repeat
120133	2247	No signal peptide detected	OuterMembrane	PF13332	Hemagglutinin repeat	Hemagglutinin repeat
120133	2247	No signal peptide detected	OuterMembrane	PF13332	Hemagglutinin repeat	Hemagglutinin repeat
120133	2298	Signal peptide detected	OuterMembrane	PF01476	LysM domain	LysM domain
120133	2340	No signal peptide detected	OuterMembrane	PF07715	TonB-dependent Receptor Plug Domain	TonB-dependent receptor, plug domain
120133	2340	No signal peptide detected	OuterMembrane	PF00593	TonB dependent receptor	TonB-dependent receptor-like, beta-barrel
120133	2341	No signal peptide detected	OuterMembrane	PF17484	N-Lobe handle Tf-binding protein B	Transferrin-binding protein B, N-lobe handle
120133	2341	No signal peptide detected	OuterMembrane	PF01298	C-lobe and N-lobe beta barrels of Tf-binding protein B	Transferrin-binding protein B, C-lobe/N-lobe beta barrel domain
120133	2341	No signal peptide detected	OuterMembrane	PF01298	C-lobe and N-lobe beta barrels of Tf-binding protein B	Transferrin-binding protein B, C-lobe/N-lobe beta barrel domain
120133	2341	No signal peptide detected	OuterMembrane	PF17483	C-lobe handle domain of Tf-binding protein B	Transferrin-binding protein B, C-lobe handle domain
120133	2362	Signal peptide detected	OuterMembrane	PF02462	Opacity family porin protein	Porin, opacity type
120133	2373	Signal peptide detected	OuterMembrane	PF00593	TonB dependent receptor	TonB-dependent receptor-like, beta-barrel
120133	2373	Signal peptide detected	OuterMembrane	PF07715	TonB-dependent Receptor Plug Domain	TonB-dependent receptor, plug domain
120133	2479	No signal peptide detected	OuterMembrane	PF02253	Phospholipase A1	Phospholipase A1
120133	2485	No signal peptide detected	OuterMembrane	PF04575	Surface lipoprotein assembly modifier	Surface lipoprotein assembly modifier
120133	2495	No signal peptide detected	OuterMembrane	PF07715	TonB-dependent Receptor Plug Domain	TonB-dependent receptor, plug domain
120133	2495	No signal peptide detected	OuterMembrane	PF00593	TonB dependent receptor	TonB-dependent receptor-like, beta-barrel
120133	2498	No signal peptide detected	OuterMembrane	PF13018	Extended Signal Peptide of Type V secretion system	ESPR domain
120133	2498	No signal peptide detected	OuterMembrane	PF05860	TPS secretion domain	Filamentous haemagglutinin FhaB/tRNA nuclease CdiA-like, TPS domain
120133	2504	No signal peptide detected	OuterMembrane	-	-	-
120133	61	No signal peptide detected	Unknown	PF00188	Cysteine-rich secretory protein family	CAP domain
120133	171	Signal peptide detected	Unknown	PF03783	Curli production assembly/transport component CsgG	Curli production assembly/transport component CsgG
120133	451	No signal peptide detected	Cytoplasmic	PF05698	Bacterial trigger factor protein (TF) C-terminus	Trigger factor, C-terminal
120133	596	No signal peptide detected	Unknown	PF16732	Type IV minor pilin ComP, DNA uptake sequence receptor	Type IV pilus non-core minor pilin PilE-like
120133	596	No signal peptide detected	Unknown	PF07963	Prokaryotic N-terminal methylation motif	Prokaryotic N-terminal methylation site
120133	741	No signal peptide detected	Cytoplasmic	PF04381	Putative exonuclease, RdgC	Putative exonuclease, RdgC
120133	829	No signal peptide detected	Cytoplasmic	PF00437	Type II/IV secretion system protein	Type II/IV secretion system domain
120133	914	No signal peptide detected	Unknown	PF16732	Type IV minor pilin ComP, DNA uptake sequence receptor	Type IV pilus non-core minor pilin PilE-like
120133	914	No signal peptide detected	Unknown	PF07963	Prokaryotic N-terminal methylation motif	Prokaryotic N-terminal methylation site
120133	964	Signal peptide detected	Unknown	PF11306	Protein of unknown function (DUF3108)	Protein of unknown function DUF3108
120133	1033	No signal peptide detected	Unknown	PF00114	Pilin (bacterial filament)	Fimbrial protein pilin
120133	1035	No signal peptide detected	Unknown	PF00114	Pilin (bacterial filament)	Fimbrial protein pilin
120133	1037	No signal peptide detected	Unknown	PF00114	Pilin (bacterial filament)	Fimbrial protein pilin
120133	1038	No signal peptide detected	Unknown	PF00114	Pilin (bacterial filament)	Fimbrial protein pilin
120133	1040	No signal peptide detected	Unknown	PF00114	Pilin (bacterial filament)	Fimbrial protein pilin
120133	1042	No signal peptide detected	Unknown	PF00114	Pilin (bacterial filament)	Fimbrial protein pilin
120133	1124	No signal peptide detected	Unknown	PF07262	CDI immunity protein	Immunity protein CdiI, Proteobacteria type
120133	1212	No signal peptide detected	Unknown	PF00114	Pilin (bacterial filament)	Fimbrial protein pilin
120133	1321	No signal peptide detected	CytoplasmicMembrane	PF00115	Cytochrome C and Quinol oxidase polypeptide I	Cytochrome c oxidase subunit I
120133	1323	No signal peptide detected	Cytoplasmic	PF04273	Beta-lactamase hydrolase-like protein, phosphatase-like domain	Beta-lactamase hydrolase-like protein, phosphatase-like domain
120133	1464	No signal peptide detected	CytoplasmicMembrane	PF00115	Cytochrome C and Quinol oxidase polypeptide I	Cytochrome c oxidase subunit I
120133	1692	Signal peptide detected	Unknown	PF04357	TamB, inner membrane protein subunit of TAM complex	Translocation and assembly module TamB
120133	1757	Signal peptide detected	Unknown	PF15401	Tryptophan-ring motif of head of Trimeric autotransporter adhesin	Trimeric autotransporter adhesin, tryptophan-ring motif
120133	1757	Signal peptide detected	Unknown	PF05662	Coiled stalk of trimeric autotransporter adhesin	Trimeric autotransporter adhesin YadA-like, stalk domain
120133	1944	No signal peptide detected	Cytoplasmic	PF08666	SAF domain	SAF domain
120133	1981	No signal peptide detected	Cytoplasmic	PF04381	Putative exonuclease, RdgC	Putative exonuclease, RdgC
120133	1989	No signal peptide detected	Cytoplasmic	PF05159	Capsule polysaccharide biosynthesis protein	Capsule polysaccharide biosynthesis
120133	1989	No signal peptide detected	Cytoplasmic	PF05159	Capsule polysaccharide biosynthesis protein	Capsule polysaccharide biosynthesis
120133	1989	No signal peptide detected	Cytoplasmic	PF05159	Capsule polysaccharide biosynthesis protein	Capsule polysaccharide biosynthesis
120133	1990	No signal peptide detected	Cytoplasmic	PF05159	Capsule polysaccharide biosynthesis protein	Capsule polysaccharide biosynthesis
120133	2034	No signal peptide detected	CytoplasmicMembrane	PF00115	Cytochrome C and Quinol oxidase polypeptide I	Cytochrome c oxidase subunit I
120133	2136	Signal peptide detected	CytoplasmicMembrane	PF04351	Pilus assembly protein, PilP	Type IV pilus inner membrane component PilP
120133	2137	Signal peptide detected	CytoplasmicMembrane	PF04350	Pilus assembly protein, PilO	Type IV pilus inner membrane component PilO
120133	2139	No signal peptide detected	Unknown	PF11104	Type IV pilus assembly protein PilM;	Type IV pilus inner membrane component PilM
120133	2229	No signal peptide detected	Cytoplasmic	PF00437	Type II/IV secretion system protein	Type II/IV secretion system domain
120133	2230	No signal peptide detected	Cytoplasmic	PF00437	Type II/IV secretion system protein	Type II/IV secretion system domain
120133	2252	No signal peptide detected	Unknown	PF07239	Outer membrane protein OpcA	Outer membrane adhesin OpcA
120133	2284	No signal peptide detected	Cytoplasmic	PF05157	Type II secretion system (T2SS), protein E, N-terminal domain	Type II secretion system protein GspE, N-terminal
120133	2284	No signal peptide detected	Cytoplasmic	PF00437	Type II/IV secretion system protein	Type II/IV secretion system domain
120133	2287	No signal peptide detected	CytoplasmicMembrane	PF06750	Bacterial Peptidase A24 N-terminal domain	Peptidase A24A, N-terminal
120133	2326	No signal peptide detected	Cytoplasmic	PF04273	Beta-lactamase hydrolase-like protein, phosphatase-like domain	Beta-lactamase hydrolase-like protein, phosphatase-like domain
120133	2347	No signal peptide detected	Unknown	PF07963	Prokaryotic N-terminal methylation motif	Prokaryotic N-terminal methylation site
120133	2347	No signal peptide detected	Unknown	PF12019	Type II transport protein GspH	General secretion pathway, GspH
120133	2348	No signal peptide detected	Unknown	PF07963	Prokaryotic N-terminal methylation motif	Prokaryotic N-terminal methylation site
120133	2350	No signal peptide detected	Unknown	PF13681	Type IV pilus assembly protein PilX C-term	PilX/PilW C-terminal domain
120133	2351	No signal peptide detected	CytoplasmicMembrane	PF11530	Minor type IV pilin, PilX	Minor type IV pilin, PilX-like
120133	2351	No signal peptide detected	CytoplasmicMembrane	PF07963	Prokaryotic N-terminal methylation motif	Prokaryotic N-terminal methylation site
120134	22	Signal peptide detected	OuterMembrane	-	-	-
120134	468	Signal peptide detected	OuterMembrane	PF01346	Domain amino terminal to FKBP-type peptidyl-prolyl isomerase	Peptidyl-prolyl cis-trans isomerase, FKBP-type, N-terminal
120134	468	Signal peptide detected	OuterMembrane	PF00254	FKBP-type peptidyl-prolyl cis-trans isomerase	FKBP-type peptidyl-prolyl cis-trans isomerase domain
120134	514	Signal peptide detected	OuterMembrane	PF02462	Opacity family porin protein	Porin, opacity type
120134	580	Signal peptide detected	OuterMembrane	PF03895	YadA-like membrane anchor domain	Trimeric autotransporter adhesin YadA-like, C-terminal membrane anchor domain
120134	703	Signal peptide detected	OuterMembrane	PF02321	Outer membrane efflux protein	Outer membrane efflux protein
120134	703	Signal peptide detected	OuterMembrane	PF02321	Outer membrane efflux protein	Outer membrane efflux protein
120134	750	Signal peptide detected	OuterMembrane	PF04355	SmpA / OmlA family	Lipoprotein SmpA/OmlA
120134	827	Signal peptide detected	OuterMembrane	PF02462	Opacity family porin protein	Porin, opacity type
120134	872	No signal peptide detected	OuterMembrane	PF00593	TonB dependent receptor	TonB-dependent receptor-like, beta-barrel
120134	873	Signal peptide detected	OuterMembrane	PF07715	TonB-dependent Receptor Plug Domain	TonB-dependent receptor, plug domain
120134	933	Signal peptide detected	OuterMembrane	PF00593	TonB dependent receptor	TonB-dependent receptor-like, beta-barrel
120134	933	Signal peptide detected	OuterMembrane	PF07715	TonB-dependent Receptor Plug Domain	TonB-dependent receptor, plug domain
120134	957	No signal peptide detected	OuterMembrane	PF05567	Neisseria PilC beta-propeller domain	PilC beta-propeller domain
120134	959	No signal peptide detected	OuterMembrane	PF00593	TonB dependent receptor	TonB-dependent receptor-like, beta-barrel
120134	987	Signal peptide detected	OuterMembrane	PF00267	Gram-negative porin	Porin, Gram-negative type
120134	1070	Signal peptide detected	OuterMembrane	PF04453	LPS transport system D	LptD, C-terminal
120134	1096	Signal peptide detected	OuterMembrane	PF00593	TonB dependent receptor	TonB-dependent receptor-like, beta-barrel
120134	1096	Signal peptide detected	OuterMembrane	PF07715	TonB-dependent Receptor Plug Domain	TonB-dependent receptor, plug domain
120134	1138	No signal peptide detected	OuterMembrane	PF06725	3D domain	3D domain
120134	1138	No signal peptide detected	OuterMembrane	PF03562	MltA specific insert domain	Lytic transglycosylase MltA, domain B
120134	1154	No signal peptide detected	OuterMembrane	PF05567	Neisseria PilC beta-propeller domain	PilC beta-propeller domain
120134	1165	No signal peptide detected	OuterMembrane	PF18798	Large polyvalent protein-associated domain 3	Large polyvalent protein-associated domain 3
120134	1165	No signal peptide detected	OuterMembrane	PF18798	Large polyvalent protein-associated domain 3	Large polyvalent protein-associated domain 3
120134	1165	No signal peptide detected	OuterMembrane	PF18819	Phage MuF-C-terminal domain	Phage MuF, C-terminal domain
120134	1165	No signal peptide detected	OuterMembrane	PF18809	phage-Barnase-EndoU-ColicinE5/D-RelE like nuclease1	Phage-Barnase-EndoU-ColicinE5/D-RelE-like nuclease
120134	1165	No signal peptide detected	OuterMembrane	PF18858	Large polyvalent protein associated domain 39	Large polyvalent protein-associated domain 39
120134	1165	No signal peptide detected	OuterMembrane	PF18858	Large polyvalent protein associated domain 39	Large polyvalent protein-associated domain 39
120134	1224	Signal peptide detected	OuterMembrane	PF01103	Omp85 superfamily domain	Bacterial surface antigen (D15)
120134	1224	Signal peptide detected	OuterMembrane	PF17243	POTRA domain TamA domain 1	TamA, POTRA domain 1
120134	1224	Signal peptide detected	OuterMembrane	PF07244	Surface antigen variable number repeat	POTRA domain, BamA/TamA-like
120134	1229	Signal peptide detected	OuterMembrane	PF00267	Gram-negative porin	Porin, Gram-negative type
120134	1258	No signal peptide detected	OuterMembrane	PF04575	Surface lipoprotein assembly modifier	Surface lipoprotein assembly modifier
120134	1261	No signal peptide detected	OuterMembrane	PF00082	Subtilase family	Peptidase S8/S53 domain
120134	1261	No signal peptide detected	OuterMembrane	PF03797	Autotransporter beta-domain	Autotransporter beta-domain
120134	1273	Signal peptide detected	OuterMembrane	PF04333	MlaA lipoprotein	MlaA lipoprotein
120134	1290	No signal peptide detected	OuterMembrane	PF08479	POTRA domain, ShlB-type	Polypeptide-transport-associated, ShlB-type
120134	1290	No signal peptide detected	OuterMembrane	PF03865	Haemolysin secretion/activation protein ShlB/FhaC/HecB	Haemolysin activator HlyB, C-terminal
120134	1290	No signal peptide detected	OuterMembrane	PF17287	POTRA domain	ShlB, POTRA domain
120134	1293	No signal peptide detected	OuterMembrane	PF05860	TPS secretion domain	Filamentous haemagglutinin FhaB/tRNA nuclease CdiA-like, TPS domain
120134	1293	No signal peptide detected	OuterMembrane	PF13332	Hemagglutinin repeat	Hemagglutinin repeat
120134	1293	No signal peptide detected	OuterMembrane	PF13332	Hemagglutinin repeat	Hemagglutinin repeat
120134	1293	No signal peptide detected	OuterMembrane	PF13018	Extended Signal Peptide of Type V secretion system	ESPR domain
120134	1431	Signal peptide detected	OuterMembrane	PF02253	Phospholipase A1	Phospholipase A1
120134	1450	Signal peptide detected	OuterMembrane	PF11741	AMIN domain	AMIN domain
120134	1450	Signal peptide detected	OuterMembrane	PF07660	Secretin and TonB N terminus short domain	Secretin/TonB, short N-terminal domain
120134	1450	Signal peptide detected	OuterMembrane	PF00263	Bacterial type II and III secretion system protein	Type II/III secretion system
120134	1450	Signal peptide detected	OuterMembrane	PF03958	Bacterial type II/III secretion system short domain	NolW-like
120134	1452	Signal peptide detected	OuterMembrane	PF02462	Opacity family porin protein	Porin, opacity type
120134	1539	Signal peptide detected	OuterMembrane	PF00691	OmpA family	OmpA-like domain
120134	1577	No signal peptide detected	OuterMembrane	-	-	-
120134	1591	Signal peptide detected	OuterMembrane	PF00593	TonB dependent receptor	TonB-dependent receptor-like, beta-barrel
120134	1591	Signal peptide detected	OuterMembrane	PF07715	TonB-dependent Receptor Plug Domain	TonB-dependent receptor, plug domain
120134	1627	No signal peptide detected	OuterMembrane	PF02395	Immunoglobulin A1 protease	Peptidase S6, IgA endopeptidase
120134	1627	No signal peptide detected	OuterMembrane	PF03212	Pertactin	Pertactin, central region
120134	1670	Signal peptide detected	OuterMembrane	PF07244	Surface antigen variable number repeat	POTRA domain, BamA/TamA-like
120134	1670	Signal peptide detected	OuterMembrane	PF07244	Surface antigen variable number repeat	POTRA domain, BamA/TamA-like
120134	1670	Signal peptide detected	OuterMembrane	PF07244	Surface antigen variable number repeat	POTRA domain, BamA/TamA-like
120134	1670	Signal peptide detected	OuterMembrane	PF07244	Surface antigen variable number repeat	POTRA domain, BamA/TamA-like
120134	1670	Signal peptide detected	OuterMembrane	PF07244	Surface antigen variable number repeat	POTRA domain, BamA/TamA-like
120134	1670	Signal peptide detected	OuterMembrane	PF01103	Omp85 superfamily domain	Bacterial surface antigen (D15)
120134	1791	No signal peptide detected	OuterMembrane	PF02462	Opacity family porin protein	Porin, opacity type
120134	1839	No signal peptide detected	OuterMembrane	PF02563	Polysaccharide biosynthesis/export protein	Polysaccharide export protein
120134	1853	No signal peptide detected	OuterMembrane	PF02321	Outer membrane efflux protein	Outer membrane efflux protein
120134	1853	No signal peptide detected	OuterMembrane	PF02321	Outer membrane efflux protein	Outer membrane efflux protein
120134	1871	Signal peptide detected	OuterMembrane	PF00127	Copper binding proteins, plastocyanin/azurin family	Blue (type 1) copper domain
120134	1953	No signal peptide detected	OuterMembrane	PF04390	Lipopolysaccharide-assembly	LPS-assembly lipoprotein LptE
120134	1958	No signal peptide detected	OuterMembrane	PF13525	Outer membrane lipoprotein	Outer membrane lipoprotein BamD-like
120134	1980	No signal peptide detected	OuterMembrane	PF00593	TonB dependent receptor	TonB-dependent receptor-like, beta-barrel
120134	1980	No signal peptide detected	OuterMembrane	PF07715	TonB-dependent Receptor Plug Domain	TonB-dependent receptor, plug domain
120134	1981	No signal peptide detected	OuterMembrane	PF17484	N-Lobe handle Tf-binding protein B	Transferrin-binding protein B, N-lobe handle
120134	1981	No signal peptide detected	OuterMembrane	PF17483	C-lobe handle domain of Tf-binding protein B	Transferrin-binding protein B, C-lobe handle domain
120134	1981	No signal peptide detected	OuterMembrane	PF01298	C-lobe and N-lobe beta barrels of Tf-binding protein B	Transferrin-binding protein B, C-lobe/N-lobe beta barrel domain
120134	1981	No signal peptide detected	OuterMembrane	PF01298	C-lobe and N-lobe beta barrels of Tf-binding protein B	Transferrin-binding protein B, C-lobe/N-lobe beta barrel domain
120134	2011	No signal peptide detected	OuterMembrane	PF03349	Outer membrane protein transport protein (OMPP1/FadL/TodX)	Outer membrane protein transport protein (OMPP1/FadL/TodX)
120134	2034	No signal peptide detected	OuterMembrane	PF03797	Autotransporter beta-domain	Autotransporter beta-domain
120134	2108	No signal peptide detected	OuterMembrane	PF13018	Extended Signal Peptide of Type V secretion system	ESPR domain
120134	2108	No signal peptide detected	OuterMembrane	PF05860	TPS secretion domain	Filamentous haemagglutinin FhaB/tRNA nuclease CdiA-like, TPS domain
120134	2108	No signal peptide detected	OuterMembrane	PF13332	Hemagglutinin repeat	Hemagglutinin repeat
120134	2108	No signal peptide detected	OuterMembrane	PF13332	Hemagglutinin repeat	Hemagglutinin repeat
120134	2230	No signal peptide detected	OuterMembrane	PF04830	Possible hemagglutinin (DUF637)	Domain of unknown function DUF637, haemagglutinin putative
120134	2230	No signal peptide detected	OuterMembrane	PF04829	Pre-toxin domain with VENN motif	VENN motif-containing domain
120134	2282	No signal peptide detected	OuterMembrane	-	-	-
120134	2295	Signal peptide detected	OuterMembrane	PF01551	Peptidase family M23	Peptidase M23
120134	2325	No signal peptide detected	OuterMembrane	PF13429	Tetratricopeptide repeat	-
120134	2348	Signal peptide detected	OuterMembrane	PF00593	TonB dependent receptor	TonB-dependent receptor-like, beta-barrel
120134	2348	Signal peptide detected	OuterMembrane	PF07715	TonB-dependent Receptor Plug Domain	TonB-dependent receptor, plug domain
120134	2460	Signal peptide detected	OuterMembrane	PF01476	LysM domain	LysM domain
120134	564	No signal peptide detected	Extracellular	PF07963	Prokaryotic N-terminal methylation motif	Prokaryotic N-terminal methylation site
120134	564	No signal peptide detected	Extracellular	PF00114	Pilin (bacterial filament)	Fimbrial protein pilin
120134	1438	No signal peptide detected	Extracellular	PF00814	tRNA N6-adenosine threonylcarbamoyltransferase	Gcp-like domain
120134	1445	No signal peptide detected	Extracellular	PF17092	Penicillin-binding protein OB-like domain	Penicillin-binding protein, OB-like domain
120134	1445	No signal peptide detected	Extracellular	PF00912	Transglycosylase	Glycosyl transferase, family 51
120134	1445	No signal peptide detected	Extracellular	PF00905	Penicillin binding protein transpeptidase domain	Penicillin-binding protein, transpeptidase
120134	1632	No signal peptide detected	Extracellular	PF00353	RTX calcium-binding nonapeptide repeat (4 copies)	RTX calcium-binding nonapeptide repeat
120134	1632	No signal peptide detected	Extracellular	PF06594	Haemolysin-type calcium binding protein related domain	Haemolysin-type calcium binding-related
120134	2006	No signal peptide detected	Extracellular	PF08238	Sel1 repeat	Sel1-like repeat
120134	2006	No signal peptide detected	Extracellular	PF08238	Sel1 repeat	Sel1-like repeat
120134	2006	No signal peptide detected	Extracellular	PF08238	Sel1 repeat	Sel1-like repeat
120134	2006	No signal peptide detected	Extracellular	PF08238	Sel1 repeat	Sel1-like repeat
120134	2006	No signal peptide detected	Extracellular	PF08238	Sel1 repeat	Sel1-like repeat
120134	2006	No signal peptide detected	Extracellular	PF08238	Sel1 repeat	Sel1-like repeat
120134	2006	No signal peptide detected	Extracellular	PF08238	Sel1 repeat	Sel1-like repeat
120134	2006	No signal peptide detected	Extracellular	PF08238	Sel1 repeat	Sel1-like repeat
120134	2006	No signal peptide detected	Extracellular	PF08238	Sel1 repeat	Sel1-like repeat
120134	2006	No signal peptide detected	Extracellular	PF08238	Sel1 repeat	Sel1-like repeat
120134	2217	No signal peptide detected	Extracellular	PF00353	RTX calcium-binding nonapeptide repeat (4 copies)	RTX calcium-binding nonapeptide repeat
120134	2228	No signal peptide detected	Extracellular	PF04829	Pre-toxin domain with VENN motif	VENN motif-containing domain
120134	2228	No signal peptide detected	Extracellular	PF04830	Possible hemagglutinin (DUF637)	Domain of unknown function DUF637, haemagglutinin putative
120134	2301	No signal peptide detected	Extracellular	PF08238	Sel1 repeat	Sel1-like repeat
120134	2301	No signal peptide detected	Extracellular	PF08238	Sel1 repeat	Sel1-like repeat
120134	2301	No signal peptide detected	Extracellular	PF08238	Sel1 repeat	Sel1-like repeat
120134	2301	No signal peptide detected	Extracellular	PF08238	Sel1 repeat	Sel1-like repeat
120134	2301	No signal peptide detected	Extracellular	PF08238	Sel1 repeat	Sel1-like repeat
120134	2301	No signal peptide detected	Extracellular	PF08238	Sel1 repeat	Sel1-like repeat
120134	2301	No signal peptide detected	Extracellular	PF08238	Sel1 repeat	Sel1-like repeat
120134	2327	No signal peptide detected	Extracellular	PF00334	Nucleoside diphosphate kinase	Nucleoside diphosphate kinase-like domain
120134	2347	Signal peptide detected	Extracellular	PF16960	Haemoglobin-haptoglobin utilisation, porphyrin transporter	Haemoglobin-haptoglobin utilisation, porphyrin transporter
120134	2384	No signal peptide detected	Extracellular	PF07963	Prokaryotic N-terminal methylation motif	Prokaryotic N-terminal methylation site
120134	2475	Signal peptide detected	Extracellular	PF03968	LptA/(LptD N-terminal domain) LPS transport protein	Organic solvent tolerance-like, N-terminal
120134	41	No signal peptide detected	Cytoplasmic	PF04381	Putative exonuclease, RdgC	Putative exonuclease, RdgC
120134	119	No signal peptide detected	Cytoplasmic	PF00437	Type II/IV secretion system protein	Type II/IV secretion system domain
120134	142	No signal peptide detected	Cytoplasmic	PF04381	Putative exonuclease, RdgC	Putative exonuclease, RdgC
120134	224	No signal peptide detected	Unknown	PF00188	Cysteine-rich secretory protein family	CAP domain
120134	321	No signal peptide detected	Unknown	PF16732	Type IV minor pilin ComP, DNA uptake sequence receptor	Type IV pilus non-core minor pilin PilE-like
120134	400	Signal peptide detected	Unknown	PF05662	Coiled stalk of trimeric autotransporter adhesin	Trimeric autotransporter adhesin YadA-like, stalk domain
120134	400	Signal peptide detected	Unknown	PF15401	Tryptophan-ring motif of head of Trimeric autotransporter adhesin	Trimeric autotransporter adhesin, tryptophan-ring motif
120134	604	No signal peptide detected	Unknown	PF16732	Type IV minor pilin ComP, DNA uptake sequence receptor	Type IV pilus non-core minor pilin PilE-like
120134	688	No signal peptide detected	Cytoplasmic	PF04273	Beta-lactamase hydrolase-like protein, phosphatase-like domain	Beta-lactamase hydrolase-like protein, phosphatase-like domain
120134	690	No signal peptide detected	CytoplasmicMembrane	PF00115	Cytochrome C and Quinol oxidase polypeptide I	Cytochrome c oxidase subunit I
120134	1225	No signal peptide detected	Unknown	PF04357	TamB, inner membrane protein subunit of TAM complex	Translocation and assembly module TamB
120134	1446	No signal peptide detected	Unknown	PF11104	Type IV pilus assembly protein PilM;	Type IV pilus inner membrane component PilM
120134	1448	Signal peptide detected	CytoplasmicMembrane	PF04350	Pilus assembly protein, PilO	Type IV pilus inner membrane component PilO
120134	1449	Signal peptide detected	CytoplasmicMembrane	PF04351	Pilus assembly protein, PilP	Type IV pilus inner membrane component PilP
120134	1483	Signal peptide detected	Unknown	PF03783	Curli production assembly/transport component CsgG	Curli production assembly/transport component CsgG
120134	1643	No signal peptide detected	CytoplasmicMembrane	PF15864	Protein glycosylation ligase	Protein glycosylation ligase domain
120134	1836	No signal peptide detected	Cytoplasmic	PF08666	SAF domain	SAF domain
120134	1897	No signal peptide detected	CytoplasmicMembrane	PF00115	Cytochrome C and Quinol oxidase polypeptide I	Cytochrome c oxidase subunit I
120134	2004	No signal peptide detected	Cytoplasmic	PF05159	Capsule polysaccharide biosynthesis protein	Capsule polysaccharide biosynthesis
120134	2004	No signal peptide detected	Cytoplasmic	PF05159	Capsule polysaccharide biosynthesis protein	Capsule polysaccharide biosynthesis
120134	2004	No signal peptide detected	Cytoplasmic	PF05159	Capsule polysaccharide biosynthesis protein	Capsule polysaccharide biosynthesis
120134	2005	No signal peptide detected	Cytoplasmic	PF05159	Capsule polysaccharide biosynthesis protein	Capsule polysaccharide biosynthesis
120134	2199	No signal peptide detected	Cytoplasmic	PF00437	Type II/IV secretion system protein	Type II/IV secretion system domain
120134	2200	No signal peptide detected	Cytoplasmic	PF00437	Type II/IV secretion system protein	Type II/IV secretion system domain
120134	2321	No signal peptide detected	Cytoplasmic	PF05698	Bacterial trigger factor protein (TF) C-terminus	Trigger factor, C-terminal
120134	2381	No signal peptide detected	Unknown	PF11530	Minor type IV pilin, PilX	Minor type IV pilin, PilX-like
120134	2382	No signal peptide detected	Unknown	PF13681	Type IV pilus assembly protein PilX C-term	PilX/PilW C-terminal domain
120134	2385	No signal peptide detected	Unknown	PF12019	Type II transport protein GspH	General secretion pathway, GspH
120134	2414	No signal peptide detected	Unknown	PF07239	Outer membrane protein OpcA	Outer membrane adhesin OpcA
120134	2446	No signal peptide detected	Cytoplasmic	PF05157	Type II secretion system (T2SS), protein E, N-terminal domain	Type II secretion system protein GspE, N-terminal
120134	2446	No signal peptide detected	Cytoplasmic	PF00437	Type II/IV secretion system protein	Type II/IV secretion system domain
120134	2449	No signal peptide detected	CytoplasmicMembrane	PF06750	Bacterial Peptidase A24 N-terminal domain	Peptidase A24A, N-terminal
120135	70	No signal peptide detected	OuterMembrane	-	-	-
120135	71	No signal peptide detected	OuterMembrane	-	-	-
120135	83	Signal peptide detected	OuterMembrane	PF01551	Peptidase family M23	Peptidase M23
120135	114	No signal peptide detected	OuterMembrane	PF13429	Tetratricopeptide repeat	-
120135	129	No signal peptide detected	OuterMembrane	PF00593	TonB dependent receptor	TonB-dependent receptor-like, beta-barrel
120135	130	No signal peptide detected	OuterMembrane	PF07715	TonB-dependent Receptor Plug Domain	TonB-dependent receptor, plug domain
120135	287	No signal peptide detected	OuterMembrane	PF07715	TonB-dependent Receptor Plug Domain	TonB-dependent receptor, plug domain
120135	287	No signal peptide detected	OuterMembrane	PF00593	TonB dependent receptor	TonB-dependent receptor-like, beta-barrel
120135	322	No signal peptide detected	OuterMembrane	PF18883	Autochaperone Domain Type 1	Autochaperone domain type 1
120135	322	No signal peptide detected	OuterMembrane	PF03797	Autotransporter beta-domain	Autotransporter beta-domain
120135	331	Signal peptide detected	OuterMembrane	PF00127	Copper binding proteins, plastocyanin/azurin family	Blue (type 1) copper domain
120135	385	Signal peptide detected	OuterMembrane	PF04333	MlaA lipoprotein	MlaA lipoprotein
120135	395	Signal peptide detected	OuterMembrane	PF00082	Subtilase family	Peptidase S8/S53 domain
120135	395	Signal peptide detected	OuterMembrane	PF03797	Autotransporter beta-domain	Autotransporter beta-domain
120135	397	No signal peptide detected	OuterMembrane	PF04575	Surface lipoprotein assembly modifier	Surface lipoprotein assembly modifier
120135	453	No signal peptide detected	OuterMembrane	PF13525	Outer membrane lipoprotein	Outer membrane lipoprotein BamD-like
120135	459	No signal peptide detected	OuterMembrane	PF04390	Lipopolysaccharide-assembly	LPS-assembly lipoprotein LptE
120135	508	Signal peptide detected	OuterMembrane	PF02462	Opacity family porin protein	Porin, opacity type
120135	602	Signal peptide detected	OuterMembrane	PF07715	TonB-dependent Receptor Plug Domain	TonB-dependent receptor, plug domain
120135	602	Signal peptide detected	OuterMembrane	PF00593	TonB dependent receptor	TonB-dependent receptor-like, beta-barrel
120135	623	No signal peptide detected	OuterMembrane	PF03349	Outer membrane protein transport protein (OMPP1/FadL/TodX)	Outer membrane protein transport protein (OMPP1/FadL/TodX)
120135	847	Signal peptide detected	OuterMembrane	PF07244	Surface antigen variable number repeat	POTRA domain, BamA/TamA-like
120135	847	Signal peptide detected	OuterMembrane	PF07244	Surface antigen variable number repeat	POTRA domain, BamA/TamA-like
120135	847	Signal peptide detected	OuterMembrane	PF07244	Surface antigen variable number repeat	POTRA domain, BamA/TamA-like
120135	847	Signal peptide detected	OuterMembrane	PF07244	Surface antigen variable number repeat	POTRA domain, BamA/TamA-like
120135	847	Signal peptide detected	OuterMembrane	PF07244	Surface antigen variable number repeat	POTRA domain, BamA/TamA-like
120135	847	Signal peptide detected	OuterMembrane	PF01103	Omp85 superfamily domain	Bacterial surface antigen (D15)
120135	878	Signal peptide detected	OuterMembrane	PF04355	SmpA / OmlA family	Lipoprotein SmpA/OmlA
120135	896	No signal peptide detected	OuterMembrane	PF02395	Immunoglobulin A1 protease	Peptidase S6, IgA endopeptidase
120135	896	No signal peptide detected	OuterMembrane	PF02395	Immunoglobulin A1 protease	Peptidase S6, IgA endopeptidase
120135	928	Signal peptide detected	OuterMembrane	PF02321	Outer membrane efflux protein	Outer membrane efflux protein
120135	928	Signal peptide detected	OuterMembrane	PF02321	Outer membrane efflux protein	Outer membrane efflux protein
120135	1008	Signal peptide detected	OuterMembrane	PF01346	Domain amino terminal to FKBP-type peptidyl-prolyl isomerase	Peptidyl-prolyl cis-trans isomerase, FKBP-type, N-terminal
120135	1008	Signal peptide detected	OuterMembrane	PF00254	FKBP-type peptidyl-prolyl cis-trans isomerase	FKBP-type peptidyl-prolyl cis-trans isomerase domain
120135	1055	Signal peptide detected	OuterMembrane	PF07715	TonB-dependent Receptor Plug Domain	TonB-dependent receptor, plug domain
120135	1055	Signal peptide detected	OuterMembrane	PF00593	TonB dependent receptor	TonB-dependent receptor-like, beta-barrel
120135	1130	No signal peptide detected	OuterMembrane	PF02462	Opacity family porin protein	Porin, opacity type
120135	1198	Signal peptide detected	OuterMembrane	PF07239	Outer membrane protein OpcA	Outer membrane adhesin OpcA
120135	1331	No signal peptide detected	OuterMembrane	PF02253	Phospholipase A1	Phospholipase A1
120135	1432	No signal peptide detected	OuterMembrane	PF03865	Haemolysin secretion/activation protein ShlB/FhaC/HecB	Haemolysin activator HlyB, C-terminal
120135	1432	No signal peptide detected	OuterMembrane	PF17287	POTRA domain	ShlB, POTRA domain
120135	1432	No signal peptide detected	OuterMembrane	PF08479	POTRA domain, ShlB-type	Polypeptide-transport-associated, ShlB-type
120135	1438	No signal peptide detected	OuterMembrane	-	-	-
120135	1441	No signal peptide detected	OuterMembrane	PF02462	Opacity family porin protein	Porin, opacity type
120135	1465	Signal peptide detected	OuterMembrane	PF00593	TonB dependent receptor	TonB-dependent receptor-like, beta-barrel
120135	1465	Signal peptide detected	OuterMembrane	PF07715	TonB-dependent Receptor Plug Domain	TonB-dependent receptor, plug domain
120135	1466	Signal peptide detected	OuterMembrane	PF00267	Gram-negative porin	Porin, Gram-negative type
120135	1553	No signal peptide detected	OuterMembrane	PF02462	Opacity family porin protein	Porin, opacity type
120135	1563	Signal peptide detected	OuterMembrane	PF00691	OmpA family	OmpA-like domain
120135	1575	Signal peptide detected	OuterMembrane	PF05567	Neisseria PilC beta-propeller domain	PilC beta-propeller domain
120135	1600	Signal peptide detected	OuterMembrane	PF07715	TonB-dependent Receptor Plug Domain	TonB-dependent receptor, plug domain
120135	1600	Signal peptide detected	OuterMembrane	PF00593	TonB dependent receptor	TonB-dependent receptor-like, beta-barrel
120135	1641	Signal peptide detected	OuterMembrane	PF11741	AMIN domain	AMIN domain
120135	1641	Signal peptide detected	OuterMembrane	PF07660	Secretin and TonB N terminus short domain	Secretin/TonB, short N-terminal domain
120135	1641	Signal peptide detected	OuterMembrane	PF00263	Bacterial type II and III secretion system protein	Type II/III secretion system
120135	1641	Signal peptide detected	OuterMembrane	PF03958	Bacterial type II/III secretion system short domain	NolW-like
120135	1720	No signal peptide detected	OuterMembrane	PF04830	Possible hemagglutinin (DUF637)	Domain of unknown function DUF637, haemagglutinin putative
120135	1720	No signal peptide detected	OuterMembrane	PF04829	Pre-toxin domain with VENN motif	VENN motif-containing domain
120135	1722	No signal peptide detected	OuterMembrane	PF13018	Extended Signal Peptide of Type V secretion system	ESPR domain
120135	1722	No signal peptide detected	OuterMembrane	PF04830	Possible hemagglutinin (DUF637)	Domain of unknown function DUF637, haemagglutinin putative
120135	1722	No signal peptide detected	OuterMembrane	PF04829	Pre-toxin domain with VENN motif	VENN motif-containing domain
120135	1722	No signal peptide detected	OuterMembrane	PF05860	TPS secretion domain	Filamentous haemagglutinin FhaB/tRNA nuclease CdiA-like, TPS domain
120135	1723	Signal peptide detected	OuterMembrane	PF03865	Haemolysin secretion/activation protein ShlB/FhaC/HecB	Haemolysin activator HlyB, C-terminal
120135	1723	Signal peptide detected	OuterMembrane	PF08479	POTRA domain, ShlB-type	Polypeptide-transport-associated, ShlB-type
120135	1723	Signal peptide detected	OuterMembrane	PF17287	POTRA domain	ShlB, POTRA domain
120135	1764	Signal peptide detected	OuterMembrane	PF07715	TonB-dependent Receptor Plug Domain	TonB-dependent receptor, plug domain
120135	1764	Signal peptide detected	OuterMembrane	PF00593	TonB dependent receptor	TonB-dependent receptor-like, beta-barrel
120135	1830	Signal peptide detected	OuterMembrane	PF07715	TonB-dependent Receptor Plug Domain	TonB-dependent receptor, plug domain
120135	1830	Signal peptide detected	OuterMembrane	PF00593	TonB dependent receptor	TonB-dependent receptor-like, beta-barrel
120135	1838	No signal peptide detected	OuterMembrane	PF02321	Outer membrane efflux protein	Outer membrane efflux protein
120135	1838	No signal peptide detected	OuterMembrane	PF02321	Outer membrane efflux protein	Outer membrane efflux protein
120135	1906	Signal peptide detected	OuterMembrane	PF04453	LPS transport system D	LptD, C-terminal
120135	1923	Signal peptide detected	OuterMembrane	PF00593	TonB dependent receptor	TonB-dependent receptor-like, beta-barrel
120135	1923	Signal peptide detected	OuterMembrane	PF07715	TonB-dependent Receptor Plug Domain	TonB-dependent receptor, plug domain
120135	1931	Signal peptide detected	OuterMembrane	PF01103	Omp85 superfamily domain	Bacterial surface antigen (D15)
120135	1931	Signal peptide detected	OuterMembrane	PF17243	POTRA domain TamA domain 1	TamA, POTRA domain 1
120135	1931	Signal peptide detected	OuterMembrane	PF07244	Surface antigen variable number repeat	POTRA domain, BamA/TamA-like
120135	2005	No signal peptide detected	OuterMembrane	PF02563	Polysaccharide biosynthesis/export protein	Polysaccharide export protein
120135	2018	No signal peptide detected	OuterMembrane	-	-	-
120135	2044	No signal peptide detected	OuterMembrane	-	-	-
120135	2062	Signal peptide detected	OuterMembrane	PF03562	MltA specific insert domain	Lytic transglycosylase MltA, domain B
120135	2062	Signal peptide detected	OuterMembrane	PF06725	3D domain	3D domain
120135	2130	No signal peptide detected	OuterMembrane	PF13018	Extended Signal Peptide of Type V secretion system	ESPR domain
120135	2130	No signal peptide detected	OuterMembrane	PF05594	Haemagglutinin repeat	Filamentous haemagglutinin repeat
120135	2130	No signal peptide detected	OuterMembrane	PF05594	Haemagglutinin repeat	Filamentous haemagglutinin repeat
120135	2130	No signal peptide detected	OuterMembrane	PF05594	Haemagglutinin repeat	Filamentous haemagglutinin repeat
120135	2130	No signal peptide detected	OuterMembrane	PF05594	Haemagglutinin repeat	Filamentous haemagglutinin repeat
120135	2130	No signal peptide detected	OuterMembrane	PF05594	Haemagglutinin repeat	Filamentous haemagglutinin repeat
120135	2130	No signal peptide detected	OuterMembrane	PF05594	Haemagglutinin repeat	Filamentous haemagglutinin repeat
120135	2130	No signal peptide detected	OuterMembrane	PF05860	TPS secretion domain	Filamentous haemagglutinin FhaB/tRNA nuclease CdiA-like, TPS domain
120135	2160	Signal peptide detected	OuterMembrane	PF07715	TonB-dependent Receptor Plug Domain	TonB-dependent receptor, plug domain
120135	2160	Signal peptide detected	OuterMembrane	PF00593	TonB dependent receptor	TonB-dependent receptor-like, beta-barrel
120135	2405	Signal peptide detected	OuterMembrane	PF01476	LysM domain	LysM domain
120135	91	No signal peptide detected	Extracellular	PF08238	Sel1 repeat	Sel1-like repeat
120135	91	No signal peptide detected	Extracellular	PF08238	Sel1 repeat	Sel1-like repeat
120135	91	No signal peptide detected	Extracellular	PF08238	Sel1 repeat	Sel1-like repeat
120135	91	No signal peptide detected	Extracellular	PF08238	Sel1 repeat	Sel1-like repeat
120135	91	No signal peptide detected	Extracellular	PF08238	Sel1 repeat	Sel1-like repeat
120135	91	No signal peptide detected	Extracellular	PF08238	Sel1 repeat	Sel1-like repeat
120135	91	No signal peptide detected	Extracellular	PF08238	Sel1 repeat	Sel1-like repeat
120135	91	No signal peptide detected	Extracellular	PF08238	Sel1 repeat	Sel1-like repeat
120135	116	No signal peptide detected	Extracellular	PF00334	Nucleoside diphosphate kinase	Nucleoside diphosphate kinase-like domain
120135	618	No signal peptide detected	Extracellular	PF14559	Tetratricopeptide repeat	-
120135	618	No signal peptide detected	Extracellular	PF08238	Sel1 repeat	Sel1-like repeat
120135	618	No signal peptide detected	Extracellular	PF08238	Sel1 repeat	Sel1-like repeat
120135	618	No signal peptide detected	Extracellular	PF08238	Sel1 repeat	Sel1-like repeat
120135	618	No signal peptide detected	Extracellular	PF08238	Sel1 repeat	Sel1-like repeat
120135	618	No signal peptide detected	Extracellular	PF08238	Sel1 repeat	Sel1-like repeat
120135	618	No signal peptide detected	Extracellular	PF08238	Sel1 repeat	Sel1-like repeat
120135	618	No signal peptide detected	Extracellular	PF08238	Sel1 repeat	Sel1-like repeat
120135	618	No signal peptide detected	Extracellular	PF08238	Sel1 repeat	Sel1-like repeat
120135	1646	No signal peptide detected	Extracellular	PF17092	Penicillin-binding protein OB-like domain	Penicillin-binding protein, OB-like domain
120135	1646	No signal peptide detected	Extracellular	PF00912	Transglycosylase	Glycosyl transferase, family 51
120135	1646	No signal peptide detected	Extracellular	PF00905	Penicillin binding protein transpeptidase domain	Penicillin-binding protein, transpeptidase
120135	1653	No signal peptide detected	Extracellular	PF00814	tRNA N6-adenosine threonylcarbamoyltransferase	Gcp-like domain
120135	1763	No signal peptide detected	Extracellular	PF16960	Haemoglobin-haptoglobin utilisation, porphyrin transporter	Haemoglobin-haptoglobin utilisation, porphyrin transporter
120135	1812	No signal peptide detected	Extracellular	PF07963	Prokaryotic N-terminal methylation motif	Prokaryotic N-terminal methylation site
120135	1819	No signal peptide detected	Extracellular	PF02395	Immunoglobulin A1 protease	Peptidase S6, IgA endopeptidase
120135	1819	No signal peptide detected	Extracellular	PF02395	Immunoglobulin A1 protease	Peptidase S6, IgA endopeptidase
120135	1819	No signal peptide detected	Extracellular	PF03212	Pertactin	Pertactin, central region
120135	2020	No signal peptide detected	Extracellular	PF00353	RTX calcium-binding nonapeptide repeat (4 copies)	RTX calcium-binding nonapeptide repeat
120135	2081	No signal peptide detected	Extracellular	PF07963	Prokaryotic N-terminal methylation motif	Prokaryotic N-terminal methylation site
120135	2081	No signal peptide detected	Extracellular	PF00114	Pilin (bacterial filament)	Fimbrial protein pilin
120135	2194	No signal peptide detected	Extracellular	PF06594	Haemolysin-type calcium binding protein related domain	Haemolysin-type calcium binding-related
120135	2194	No signal peptide detected	Extracellular	PF00353	RTX calcium-binding nonapeptide repeat (4 copies)	RTX calcium-binding nonapeptide repeat
120135	2421	Signal peptide detected	Extracellular	PF03968	LptA/(LptD N-terminal domain) LPS transport protein	Organic solvent tolerance-like, N-terminal
120135	111	No signal peptide detected	Cytoplasmic	PF05698	Bacterial trigger factor protein (TF) C-terminus	Trigger factor, C-terminal
120135	616	No signal peptide detected	Cytoplasmic	PF05159	Capsule polysaccharide biosynthesis protein	Capsule polysaccharide biosynthesis
120135	616	No signal peptide detected	Cytoplasmic	PF05159	Capsule polysaccharide biosynthesis protein	Capsule polysaccharide biosynthesis
120135	616	No signal peptide detected	Cytoplasmic	PF05159	Capsule polysaccharide biosynthesis protein	Capsule polysaccharide biosynthesis
120135	617	No signal peptide detected	Cytoplasmic	PF05159	Capsule polysaccharide biosynthesis protein	Capsule polysaccharide biosynthesis
120135	695	No signal peptide detected	Unknown	PF16732	Type IV minor pilin ComP, DNA uptake sequence receptor	Type IV pilus non-core minor pilin PilE-like
120135	702	No signal peptide detected	Unknown	PF01548	Transposase	Transposase IS110-like, N-terminal
120135	744	No signal peptide detected	Cytoplasmic	PF04381	Putative exonuclease, RdgC	Putative exonuclease, RdgC
120135	826	No signal peptide detected	Cytoplasmic	PF00437	Type II/IV secretion system protein	Type II/IV secretion system domain
120135	919	No signal peptide detected	Unknown	PF16732	Type IV minor pilin ComP, DNA uptake sequence receptor	Type IV pilus non-core minor pilin PilE-like
120135	1010	Signal peptide detected	Unknown	PF11306	Protein of unknown function (DUF3108)	Protein of unknown function DUF3108
120135	1241	Signal peptide detected	Unknown	PF03783	Curli production assembly/transport component CsgG	Curli production assembly/transport component CsgG
120135	1464	No signal peptide detected	Unknown	PF17483	C-lobe handle domain of Tf-binding protein B	Transferrin-binding protein B, C-lobe handle domain
120135	1464	No signal peptide detected	Unknown	PF01298	C-lobe and N-lobe beta barrels of Tf-binding protein B	Transferrin-binding protein B, C-lobe/N-lobe beta barrel domain
120135	1464	No signal peptide detected	Unknown	PF01298	C-lobe and N-lobe beta barrels of Tf-binding protein B	Transferrin-binding protein B, C-lobe/N-lobe beta barrel domain
120135	1464	No signal peptide detected	Unknown	PF17484	N-Lobe handle Tf-binding protein B	Transferrin-binding protein B, N-lobe handle
120135	1642	Signal peptide detected	CytoplasmicMembrane	PF04351	Pilus assembly protein, PilP	Type IV pilus inner membrane component PilP
120135	1643	Signal peptide detected	CytoplasmicMembrane	PF04350	Pilus assembly protein, PilO	Type IV pilus inner membrane component PilO
120135	1645	No signal peptide detected	Unknown	PF11104	Type IV pilus assembly protein PilM;	Type IV pilus inner membrane component PilM
120135	1683	Signal peptide detected	Unknown	PF15401	Tryptophan-ring motif of head of Trimeric autotransporter adhesin	Trimeric autotransporter adhesin, tryptophan-ring motif
120135	1683	Signal peptide detected	Unknown	PF05662	Coiled stalk of trimeric autotransporter adhesin	Trimeric autotransporter adhesin YadA-like, stalk domain
120135	1683	Signal peptide detected	Unknown	PF03895	YadA-like membrane anchor domain	Trimeric autotransporter adhesin YadA-like, C-terminal membrane anchor domain
120135	1752	No signal peptide detected	Unknown	PF01548	Transposase	Transposase IS110-like, N-terminal
120135	1809	No signal peptide detected	Unknown	PF11530	Minor type IV pilin, PilX	Minor type IV pilin, PilX-like
120135	1810	No signal peptide detected	Unknown	PF13681	Type IV pilus assembly protein PilX C-term	PilX/PilW C-terminal domain
120135	1813	No signal peptide detected	Unknown	PF12019	Type II transport protein GspH	General secretion pathway, GspH
120135	1930	No signal peptide detected	Unknown	PF04357	TamB, inner membrane protein subunit of TAM complex	Translocation and assembly module TamB
120135	1934	Signal peptide detected	Unknown	PF01298	C-lobe and N-lobe beta barrels of Tf-binding protein B	Transferrin-binding protein B, C-lobe/N-lobe beta barrel domain
120135	1944	No signal peptide detected	Cytoplasmic	PF04273	Beta-lactamase hydrolase-like protein, phosphatase-like domain	Beta-lactamase hydrolase-like protein, phosphatase-like domain
120135	1946	No signal peptide detected	CytoplasmicMembrane	PF00115	Cytochrome C and Quinol oxidase polypeptide I	Cytochrome c oxidase subunit I
120135	1966	No signal peptide detected	CytoplasmicMembrane	PF05159	Capsule polysaccharide biosynthesis protein	Capsule polysaccharide biosynthesis
120135	2037	No signal peptide detected	Cytoplasmic	PF00437	Type II/IV secretion system protein	Type II/IV secretion system domain
120135	2038	No signal peptide detected	Cytoplasmic	PF00437	Type II/IV secretion system protein	Type II/IV secretion system domain
120135	2143	No signal peptide detected	CytoplasmicMembrane	PF00115	Cytochrome C and Quinol oxidase polypeptide I	Cytochrome c oxidase subunit I
120135	2159	No signal peptide detected	Unknown	PF17483	C-lobe handle domain of Tf-binding protein B	Transferrin-binding protein B, C-lobe handle domain
120135	2159	No signal peptide detected	Unknown	PF17484	N-Lobe handle Tf-binding protein B	Transferrin-binding protein B, N-lobe handle
120135	2159	No signal peptide detected	Unknown	PF01298	C-lobe and N-lobe beta barrels of Tf-binding protein B	Transferrin-binding protein B, C-lobe/N-lobe beta barrel domain
120135	2159	No signal peptide detected	Unknown	PF01298	C-lobe and N-lobe beta barrels of Tf-binding protein B	Transferrin-binding protein B, C-lobe/N-lobe beta barrel domain
120135	2207	No signal peptide detected	CytoplasmicMembrane	PF15864	Protein glycosylation ligase	Protein glycosylation ligase domain
120135	2272	No signal peptide detected	Cytoplasmic	PF00437	Type II/IV secretion system protein	Type II/IV secretion system domain
120135	2322	No signal peptide detected	Unknown	PF00188	Cysteine-rich secretory protein family	CAP domain
120135	2390	No signal peptide detected	Cytoplasmic	PF05157	Type II secretion system (T2SS), protein E, N-terminal domain	Type II secretion system protein GspE, N-terminal
120135	2390	No signal peptide detected	Cytoplasmic	PF00437	Type II/IV secretion system protein	Type II/IV secretion system domain
120135	2393	No signal peptide detected	CytoplasmicMembrane	PF06750	Bacterial Peptidase A24 N-terminal domain	Peptidase A24A, N-terminal
120136	155	No signal peptide detected	OuterMembrane	PF07239	Outer membrane protein OpcA	Outer membrane adhesin OpcA
120136	200	Signal peptide detected	OuterMembrane	PF01476	LysM domain	LysM domain
120136	234	No signal peptide detected	OuterMembrane	PF04453	LPS transport system D	LptD, C-terminal
120136	235	No signal peptide detected	OuterMembrane	PF05594	Haemagglutinin repeat	Filamentous haemagglutinin repeat
120136	235	No signal peptide detected	OuterMembrane	PF05594	Haemagglutinin repeat	Filamentous haemagglutinin repeat
120136	235	No signal peptide detected	OuterMembrane	PF05594	Haemagglutinin repeat	Filamentous haemagglutinin repeat
120136	235	No signal peptide detected	OuterMembrane	PF05594	Haemagglutinin repeat	Filamentous haemagglutinin repeat
120136	235	No signal peptide detected	OuterMembrane	PF05594	Haemagglutinin repeat	Filamentous haemagglutinin repeat
120136	235	No signal peptide detected	OuterMembrane	PF05594	Haemagglutinin repeat	Filamentous haemagglutinin repeat
120136	235	No signal peptide detected	OuterMembrane	PF05594	Haemagglutinin repeat	Filamentous haemagglutinin repeat
120136	235	No signal peptide detected	OuterMembrane	PF05860	TPS secretion domain	Filamentous haemagglutinin FhaB/tRNA nuclease CdiA-like, TPS domain
120136	237	Signal peptide detected	OuterMembrane	PF00267	Gram-negative porin	Porin, Gram-negative type
120136	251	Signal peptide detected	OuterMembrane	PF01551	Peptidase family M23	Peptidase M23
120136	284	No signal peptide detected	OuterMembrane	PF13429	Tetratricopeptide repeat	-
120136	298	No signal peptide detected	OuterMembrane	PF07715	TonB-dependent Receptor Plug Domain	TonB-dependent receptor, plug domain
120136	298	No signal peptide detected	OuterMembrane	PF00593	TonB dependent receptor	TonB-dependent receptor-like, beta-barrel
120136	392	Signal peptide detected	OuterMembrane	PF07244	Surface antigen variable number repeat	POTRA domain, BamA/TamA-like
120136	392	Signal peptide detected	OuterMembrane	PF07244	Surface antigen variable number repeat	POTRA domain, BamA/TamA-like
120136	392	Signal peptide detected	OuterMembrane	PF07244	Surface antigen variable number repeat	POTRA domain, BamA/TamA-like
120136	392	Signal peptide detected	OuterMembrane	PF07244	Surface antigen variable number repeat	POTRA domain, BamA/TamA-like
120136	392	Signal peptide detected	OuterMembrane	PF07244	Surface antigen variable number repeat	POTRA domain, BamA/TamA-like
120136	392	Signal peptide detected	OuterMembrane	PF01103	Omp85 superfamily domain	Bacterial surface antigen (D15)
120136	456	No signal peptide detected	OuterMembrane	PF02462	Opacity family porin protein	Porin, opacity type
120136	658	Signal peptide detected	OuterMembrane	PF07715	TonB-dependent Receptor Plug Domain	TonB-dependent receptor, plug domain
120136	658	Signal peptide detected	OuterMembrane	PF00593	TonB dependent receptor	TonB-dependent receptor-like, beta-barrel
120136	734	Signal peptide detected	OuterMembrane	PF01346	Domain amino terminal to FKBP-type peptidyl-prolyl isomerase	Peptidyl-prolyl cis-trans isomerase, FKBP-type, N-terminal
120136	734	Signal peptide detected	OuterMembrane	PF00254	FKBP-type peptidyl-prolyl cis-trans isomerase	FKBP-type peptidyl-prolyl cis-trans isomerase domain
120136	756	Signal peptide detected	OuterMembrane	PF00267	Gram-negative porin	Porin, Gram-negative type
120136	866	Signal peptide detected	OuterMembrane	PF17243	POTRA domain TamA domain 1	TamA, POTRA domain 1
120136	866	Signal peptide detected	OuterMembrane	PF07244	Surface antigen variable number repeat	POTRA domain, BamA/TamA-like
120136	866	Signal peptide detected	OuterMembrane	PF01103	Omp85 superfamily domain	Bacterial surface antigen (D15)
120136	1006	No signal peptide detected	OuterMembrane	PF02321	Outer membrane efflux protein	Outer membrane efflux protein
120136	1006	No signal peptide detected	OuterMembrane	PF02321	Outer membrane efflux protein	Outer membrane efflux protein
120136	1032	Signal peptide detected	OuterMembrane	-	-	-
120136	1061	Signal peptide detected	OuterMembrane	PF00593	TonB dependent receptor	TonB-dependent receptor-like, beta-barrel
120136	1061	Signal peptide detected	OuterMembrane	PF07715	TonB-dependent Receptor Plug Domain	TonB-dependent receptor, plug domain
120136	1104	Signal peptide detected	OuterMembrane	PF02462	Opacity family porin protein	Porin, opacity type
120136	1164	No signal peptide detected	OuterMembrane	PF00593	TonB dependent receptor	TonB-dependent receptor-like, beta-barrel
120136	1164	No signal peptide detected	OuterMembrane	PF07715	TonB-dependent Receptor Plug Domain	TonB-dependent receptor, plug domain
120136	1166	No signal peptide detected	OuterMembrane	PF03797	Autotransporter beta-domain	Autotransporter beta-domain
120136	1166	No signal peptide detected	OuterMembrane	PF00082	Subtilase family	Peptidase S8/S53 domain
120136	1174	No signal peptide detected	OuterMembrane	PF00593	TonB dependent receptor	TonB-dependent receptor-like, beta-barrel
120136	1174	No signal peptide detected	OuterMembrane	PF07715	TonB-dependent Receptor Plug Domain	TonB-dependent receptor, plug domain
120136	1182	No signal peptide detected	OuterMembrane	PF02253	Phospholipase A1	Phospholipase A1
120136	1207	Signal peptide detected	OuterMembrane	PF00127	Copper binding proteins, plastocyanin/azurin family	Blue (type 1) copper domain
120136	1216	No signal peptide detected	OuterMembrane	PF03797	Autotransporter beta-domain	Autotransporter beta-domain
120136	1248	Signal peptide detected	OuterMembrane	PF00593	TonB dependent receptor	TonB-dependent receptor-like, beta-barrel
120136	1248	Signal peptide detected	OuterMembrane	PF07715	TonB-dependent Receptor Plug Domain	TonB-dependent receptor, plug domain
120136	1296	No signal peptide detected	OuterMembrane	PF05567	Neisseria PilC beta-propeller domain	PilC beta-propeller domain
120136	1323	Signal peptide detected	OuterMembrane	PF07715	TonB-dependent Receptor Plug Domain	TonB-dependent receptor, plug domain
120136	1323	Signal peptide detected	OuterMembrane	PF00593	TonB dependent receptor	TonB-dependent receptor-like, beta-barrel
120136	1372	Signal peptide detected	OuterMembrane	PF00263	Bacterial type II and III secretion system protein	Type II/III secretion system
120136	1372	Signal peptide detected	OuterMembrane	PF11741	AMIN domain	AMIN domain
120136	1372	Signal peptide detected	OuterMembrane	PF03958	Bacterial type II/III secretion system short domain	NolW-like
120136	1372	Signal peptide detected	OuterMembrane	PF07660	Secretin and TonB N terminus short domain	Secretin/TonB, short N-terminal domain
120136	1447	No signal peptide detected	OuterMembrane	PF00593	TonB dependent receptor	TonB-dependent receptor-like, beta-barrel
120136	1509	No signal peptide detected	OuterMembrane	PF02462	Opacity family porin protein	Porin, opacity type
120136	1562	Signal peptide detected	OuterMembrane	PF02462	Opacity family porin protein	Porin, opacity type
120136	1595	Signal peptide detected	OuterMembrane	PF00691	OmpA family	OmpA-like domain
120136	1639	Signal peptide detected	OuterMembrane	PF04355	SmpA / OmlA family	Lipoprotein SmpA/OmlA
120136	1669	Signal peptide detected	OuterMembrane	-	-	-
120136	1790	No signal peptide detected	OuterMembrane	PF02563	Polysaccharide biosynthesis/export protein	Polysaccharide export protein
120136	1852	No signal peptide detected	OuterMembrane	PF06725	3D domain	3D domain
120136	1852	No signal peptide detected	OuterMembrane	PF03562	MltA specific insert domain	Lytic transglycosylase MltA, domain B
120136	1918	No signal peptide detected	OuterMembrane	PF03349	Outer membrane protein transport protein (OMPP1/FadL/TodX)	Outer membrane protein transport protein (OMPP1/FadL/TodX)
120136	2027	Signal peptide detected	OuterMembrane	PF04453	LPS transport system D	LptD, C-terminal
120136	2050	Signal peptide detected	OuterMembrane	PF07715	TonB-dependent Receptor Plug Domain	TonB-dependent receptor, plug domain
120136	2050	Signal peptide detected	OuterMembrane	PF00593	TonB dependent receptor	TonB-dependent receptor-like, beta-barrel
120136	2099	No signal peptide detected	OuterMembrane	PF08479	POTRA domain, ShlB-type	Polypeptide-transport-associated, ShlB-type
120136	2099	No signal peptide detected	OuterMembrane	PF03865	Haemolysin secretion/activation protein ShlB/FhaC/HecB	Haemolysin activator HlyB, C-terminal
120136	2099	No signal peptide detected	OuterMembrane	PF17287	POTRA domain	ShlB, POTRA domain
120136	2127	Signal peptide detected	OuterMembrane	PF04333	MlaA lipoprotein	MlaA lipoprotein
120136	2152	No signal peptide detected	OuterMembrane	PF04830	Possible hemagglutinin (DUF637)	Domain of unknown function DUF637, haemagglutinin putative
120136	2152	No signal peptide detected	OuterMembrane	PF04829	Pre-toxin domain with VENN motif	VENN motif-containing domain
120136	2157	No signal peptide detected	OuterMembrane	PF04830	Possible hemagglutinin (DUF637)	Domain of unknown function DUF637, haemagglutinin putative
120136	2157	No signal peptide detected	OuterMembrane	PF04829	Pre-toxin domain with VENN motif	VENN motif-containing domain
120136	2166	No signal peptide detected	OuterMembrane	PF01298	C-lobe and N-lobe beta barrels of Tf-binding protein B	Transferrin-binding protein B, C-lobe/N-lobe beta barrel domain
120136	2166	No signal peptide detected	OuterMembrane	PF01298	C-lobe and N-lobe beta barrels of Tf-binding protein B	Transferrin-binding protein B, C-lobe/N-lobe beta barrel domain
120136	2166	No signal peptide detected	OuterMembrane	PF17484	N-Lobe handle Tf-binding protein B	Transferrin-binding protein B, N-lobe handle
120136	2166	No signal peptide detected	OuterMembrane	PF17483	C-lobe handle domain of Tf-binding protein B	Transferrin-binding protein B, C-lobe handle domain
120136	2167	Signal peptide detected	OuterMembrane	PF07715	TonB-dependent Receptor Plug Domain	TonB-dependent receptor, plug domain
120136	2167	Signal peptide detected	OuterMembrane	PF00593	TonB dependent receptor	TonB-dependent receptor-like, beta-barrel
120136	2195	No signal peptide detected	OuterMembrane	PF13332	Hemagglutinin repeat	Hemagglutinin repeat
120136	2195	No signal peptide detected	OuterMembrane	PF13332	Hemagglutinin repeat	Hemagglutinin repeat
120136	2195	No signal peptide detected	OuterMembrane	PF13332	Hemagglutinin repeat	Hemagglutinin repeat
120136	2195	No signal peptide detected	OuterMembrane	PF13332	Hemagglutinin repeat	Hemagglutinin repeat
120136	2195	No signal peptide detected	OuterMembrane	PF04829	Pre-toxin domain with VENN motif	VENN motif-containing domain
120136	2221	No signal peptide detected	OuterMembrane	PF02462	Opacity family porin protein	Porin, opacity type
120136	2282	Signal peptide detected	OuterMembrane	PF02462	Opacity family porin protein	Porin, opacity type
120136	2319	No signal peptide detected	OuterMembrane	PF00593	TonB dependent receptor	TonB-dependent receptor-like, beta-barrel
120136	2320	No signal peptide detected	OuterMembrane	PF00593	TonB dependent receptor	TonB-dependent receptor-like, beta-barrel
120136	2354	No signal peptide detected	OuterMembrane	PF04829	Pre-toxin domain with VENN motif	VENN motif-containing domain
120136	2354	No signal peptide detected	OuterMembrane	PF04830	Possible hemagglutinin (DUF637)	Domain of unknown function DUF637, haemagglutinin putative
120136	2356	No signal peptide detected	OuterMembrane	PF04829	Pre-toxin domain with VENN motif	VENN motif-containing domain
120136	2356	No signal peptide detected	OuterMembrane	PF04830	Possible hemagglutinin (DUF637)	Domain of unknown function DUF637, haemagglutinin putative
120136	2357	No signal peptide detected	OuterMembrane	PF13018	Extended Signal Peptide of Type V secretion system	ESPR domain
120136	2357	No signal peptide detected	OuterMembrane	PF13332	Hemagglutinin repeat	Hemagglutinin repeat
120136	2357	No signal peptide detected	OuterMembrane	PF13332	Hemagglutinin repeat	Hemagglutinin repeat
120136	2357	No signal peptide detected	OuterMembrane	PF05860	TPS secretion domain	Filamentous haemagglutinin FhaB/tRNA nuclease CdiA-like, TPS domain
120136	2410	No signal peptide detected	OuterMembrane	PF04390	Lipopolysaccharide-assembly	LPS-assembly lipoprotein LptE
120136	2416	Signal peptide detected	OuterMembrane	PF13525	Outer membrane lipoprotein	Outer membrane lipoprotein BamD-like
120136	2480	No signal peptide detected	OuterMembrane	PF05594	Haemagglutinin repeat	Filamentous haemagglutinin repeat
120136	2480	No signal peptide detected	OuterMembrane	PF05594	Haemagglutinin repeat	Filamentous haemagglutinin repeat
120136	2480	No signal peptide detected	OuterMembrane	PF05594	Haemagglutinin repeat	Filamentous haemagglutinin repeat
120136	2480	No signal peptide detected	OuterMembrane	PF05594	Haemagglutinin repeat	Filamentous haemagglutinin repeat
120136	2480	No signal peptide detected	OuterMembrane	PF05594	Haemagglutinin repeat	Filamentous haemagglutinin repeat
120136	2480	No signal peptide detected	OuterMembrane	PF05860	TPS secretion domain	Filamentous haemagglutinin FhaB/tRNA nuclease CdiA-like, TPS domain
120136	2480	No signal peptide detected	OuterMembrane	PF13018	Extended Signal Peptide of Type V secretion system	ESPR domain
120136	2490	No signal peptide detected	OuterMembrane	-	-	-
120136	2555	Signal peptide detected	OuterMembrane	PF02321	Outer membrane efflux protein	Outer membrane efflux protein
120136	2555	Signal peptide detected	OuterMembrane	PF02321	Outer membrane efflux protein	Outer membrane efflux protein
120136	2587	No signal peptide detected	OuterMembrane	PF04575	Surface lipoprotein assembly modifier	Surface lipoprotein assembly modifier
120136	2589	No signal peptide detected	OuterMembrane	PF13332	Hemagglutinin repeat	Hemagglutinin repeat
120136	2589	No signal peptide detected	OuterMembrane	PF13332	Hemagglutinin repeat	Hemagglutinin repeat
120136	2626	No signal peptide detected	OuterMembrane	PF08479	POTRA domain, ShlB-type	Polypeptide-transport-associated, ShlB-type
120136	2626	No signal peptide detected	OuterMembrane	PF03865	Haemolysin secretion/activation protein ShlB/FhaC/HecB	Haemolysin activator HlyB, C-terminal
120136	2626	No signal peptide detected	OuterMembrane	PF17287	POTRA domain	ShlB, POTRA domain
120136	2627	No signal peptide detected	OuterMembrane	PF05860	TPS secretion domain	Filamentous haemagglutinin FhaB/tRNA nuclease CdiA-like, TPS domain
120136	2627	No signal peptide detected	OuterMembrane	PF13018	Extended Signal Peptide of Type V secretion system	ESPR domain
120136	2695	No signal peptide detected	OuterMembrane	-	-	-
120136	217	Signal peptide detected	Extracellular	PF03968	LptA/(LptD N-terminal domain) LPS transport protein	Organic solvent tolerance-like, N-terminal
120136	260	No signal peptide detected	Extracellular	PF08238	Sel1 repeat	Sel1-like repeat
120136	260	No signal peptide detected	Extracellular	PF08238	Sel1 repeat	Sel1-like repeat
120136	260	No signal peptide detected	Extracellular	PF08238	Sel1 repeat	Sel1-like repeat
120136	260	No signal peptide detected	Extracellular	PF08238	Sel1 repeat	Sel1-like repeat
120136	260	No signal peptide detected	Extracellular	PF08238	Sel1 repeat	Sel1-like repeat
120136	260	No signal peptide detected	Extracellular	PF08238	Sel1 repeat	Sel1-like repeat
120136	260	No signal peptide detected	Extracellular	PF08238	Sel1 repeat	Sel1-like repeat
120136	260	No signal peptide detected	Extracellular	PF08238	Sel1 repeat	Sel1-like repeat
120136	287	No signal peptide detected	Extracellular	PF00334	Nucleoside diphosphate kinase	Nucleoside diphosphate kinase-like domain
120136	289	No signal peptide detected	Extracellular	PF00756	Putative esterase	Esterase-like
120136	453	No signal peptide detected	Extracellular	PF06594	Haemolysin-type calcium binding protein related domain	Haemolysin-type calcium binding-related
120136	453	No signal peptide detected	Extracellular	PF06594	Haemolysin-type calcium binding protein related domain	Haemolysin-type calcium binding-related
120136	453	No signal peptide detected	Extracellular	PF00353	RTX calcium-binding nonapeptide repeat (4 copies)	RTX calcium-binding nonapeptide repeat
120136	453	No signal peptide detected	Extracellular	PF00353	RTX calcium-binding nonapeptide repeat (4 copies)	RTX calcium-binding nonapeptide repeat
120136	453	No signal peptide detected	Extracellular	PF00353	RTX calcium-binding nonapeptide repeat (4 copies)	RTX calcium-binding nonapeptide repeat
120136	453	No signal peptide detected	Extracellular	PF00353	RTX calcium-binding nonapeptide repeat (4 copies)	RTX calcium-binding nonapeptide repeat
120136	835	No signal peptide detected	Extracellular	PF06255	Neisseria toxin MafB	Neisseria toxin MafB
120136	883	No signal peptide detected	Extracellular	PF01298	C-lobe and N-lobe beta barrels of Tf-binding protein B	Transferrin-binding protein B, C-lobe/N-lobe beta barrel domain
120136	1377	No signal peptide detected	Extracellular	PF00912	Transglycosylase	Glycosyl transferase, family 51
120136	1377	No signal peptide detected	Extracellular	PF00905	Penicillin binding protein transpeptidase domain	Penicillin-binding protein, transpeptidase
120136	1377	No signal peptide detected	Extracellular	PF17092	Penicillin-binding protein OB-like domain	Penicillin-binding protein, OB-like domain
120136	1385	No signal peptide detected	Extracellular	PF00814	tRNA N6-adenosine threonylcarbamoyltransferase	Gcp-like domain
120136	1910	No signal peptide detected	Extracellular	PF08238	Sel1 repeat	Sel1-like repeat
120136	1910	No signal peptide detected	Extracellular	PF08238	Sel1 repeat	Sel1-like repeat
120136	1910	No signal peptide detected	Extracellular	PF08238	Sel1 repeat	Sel1-like repeat
120136	1910	No signal peptide detected	Extracellular	PF08238	Sel1 repeat	Sel1-like repeat
120136	1910	No signal peptide detected	Extracellular	PF08238	Sel1 repeat	Sel1-like repeat
120136	1910	No signal peptide detected	Extracellular	PF08238	Sel1 repeat	Sel1-like repeat
120136	1910	No signal peptide detected	Extracellular	PF08238	Sel1 repeat	Sel1-like repeat
120136	1910	No signal peptide detected	Extracellular	PF08238	Sel1 repeat	Sel1-like repeat
120136	1910	No signal peptide detected	Extracellular	PF14559	Tetratricopeptide repeat	-
120136	2073	No signal peptide detected	Extracellular	PF07963	Prokaryotic N-terminal methylation motif	Prokaryotic N-terminal methylation site
120136	2073	No signal peptide detected	Extracellular	PF00114	Pilin (bacterial filament)	Fimbrial protein pilin
120136	2096	No signal peptide detected	Extracellular	PF04829	Pre-toxin domain with VENN motif	VENN motif-containing domain
120136	2603	No signal peptide detected	Extracellular	-	-	-
120136	2617	No signal peptide detected	Extracellular	PF06594	Haemolysin-type calcium binding protein related domain	Haemolysin-type calcium binding-related
120136	2617	No signal peptide detected	Extracellular	PF00353	RTX calcium-binding nonapeptide repeat (4 copies)	RTX calcium-binding nonapeptide repeat
120136	2617	No signal peptide detected	Extracellular	PF00353	RTX calcium-binding nonapeptide repeat (4 copies)	RTX calcium-binding nonapeptide repeat
120136	64	No signal peptide detected	Unknown	PF00188	Cysteine-rich secretory protein family	CAP domain
120136	184	No signal peptide detected	Cytoplasmic	PF05157	Type II secretion system (T2SS), protein E, N-terminal domain	Type II secretion system protein GspE, N-terminal
120136	184	No signal peptide detected	Cytoplasmic	PF00437	Type II/IV secretion system protein	Type II/IV secretion system domain
120136	187	No signal peptide detected	CytoplasmicMembrane	PF06750	Bacterial Peptidase A24 N-terminal domain	Peptidase A24A, N-terminal
120136	281	No signal peptide detected	Cytoplasmic	PF05698	Bacterial trigger factor protein (TF) C-terminus	Trigger factor, C-terminal
120136	441	No signal peptide detected	CytoplasmicMembrane	PF15864	Protein glycosylation ligase	Protein glycosylation ligase domain
120136	736	Signal peptide detected	Unknown	PF11306	Protein of unknown function (DUF3108)	Protein of unknown function DUF3108
120136	867	No signal peptide detected	Unknown	PF04357	TamB, inner membrane protein subunit of TAM complex	Translocation and assembly module TamB
120136	977	Signal peptide detected	Unknown	PF03783	Curli production assembly/transport component CsgG	Curli production assembly/transport component CsgG
120136	1017	No signal peptide detected	Cytoplasmic	PF04273	Beta-lactamase hydrolase-like protein, phosphatase-like domain	Beta-lactamase hydrolase-like protein, phosphatase-like domain
120136	1019	No signal peptide detected	CytoplasmicMembrane	PF00115	Cytochrome C and Quinol oxidase polypeptide I	Cytochrome c oxidase subunit I
120136	1373	No signal peptide detected	CytoplasmicMembrane	PF04351	Pilus assembly protein, PilP	Type IV pilus inner membrane component PilP
120136	1374	Signal peptide detected	CytoplasmicMembrane	PF04350	Pilus assembly protein, PilO	Type IV pilus inner membrane component PilO
120136	1376	No signal peptide detected	Unknown	PF11104	Type IV pilus assembly protein PilM;	Type IV pilus inner membrane component PilM
120136	1690	No signal peptide detected	Cytoplasmic	PF04381	Putative exonuclease, RdgC	Putative exonuclease, RdgC
120136	1769	No signal peptide detected	Cytoplasmic	PF00437	Type II/IV secretion system protein	Type II/IV secretion system domain
120136	1787	No signal peptide detected	Cytoplasmic	PF08666	SAF domain	SAF domain
120136	1836	Signal peptide detected	Unknown	PF15401	Tryptophan-ring motif of head of Trimeric autotransporter adhesin	Trimeric autotransporter adhesin, tryptophan-ring motif
120136	1836	Signal peptide detected	Unknown	PF05662	Coiled stalk of trimeric autotransporter adhesin	Trimeric autotransporter adhesin YadA-like, stalk domain
120136	1836	Signal peptide detected	Unknown	PF03895	YadA-like membrane anchor domain	Trimeric autotransporter adhesin YadA-like, C-terminal membrane anchor domain
120136	1864	No signal peptide detected	Cytoplasmic	PF01548	Transposase	Transposase IS110-like, N-terminal
120136	1908	No signal peptide detected	Cytoplasmic	PF05159	Capsule polysaccharide biosynthesis protein	Capsule polysaccharide biosynthesis
120136	1908	No signal peptide detected	Cytoplasmic	PF05159	Capsule polysaccharide biosynthesis protein	Capsule polysaccharide biosynthesis
120136	1908	No signal peptide detected	Cytoplasmic	PF05159	Capsule polysaccharide biosynthesis protein	Capsule polysaccharide biosynthesis
120136	1909	No signal peptide detected	Cytoplasmic	PF05159	Capsule polysaccharide biosynthesis protein	Capsule polysaccharide biosynthesis
120136	1933	No signal peptide detected	CytoplasmicMembrane	PF00115	Cytochrome C and Quinol oxidase polypeptide I	Cytochrome c oxidase subunit I
120136	2143	No signal peptide detected	Cytoplasmic	PF00437	Type II/IV secretion system protein	Type II/IV secretion system domain
120136	2144	No signal peptide detected	Cytoplasmic	PF00437	Type II/IV secretion system protein	Type II/IV secretion system domain
120136	2176	No signal peptide detected	Cytoplasmic	PF04381	Putative exonuclease, RdgC	Putative exonuclease, RdgC
120136	2198	No signal peptide detected	Unknown	PF12019	Type II transport protein GspH	General secretion pathway, GspH
120136	2201	No signal peptide detected	Unknown	PF13681	Type IV pilus assembly protein PilX C-term	PilX/PilW C-terminal domain
120136	2202	No signal peptide detected	Unknown	PF11530	Minor type IV pilin, PilX	Minor type IV pilin, PilX-like
120136	2331	No signal peptide detected	Unknown	PF16732	Type IV minor pilin ComP, DNA uptake sequence receptor	Type IV pilus non-core minor pilin PilE-like
120136	2509	No signal peptide detected	Unknown	PF01548	Transposase	Transposase IS110-like, N-terminal
120136	2514	No signal peptide detected	Unknown	PF01548	Transposase	Transposase IS110-like, N-terminal
120136	2522	No signal peptide detected	Unknown	PF16732	Type IV minor pilin ComP, DNA uptake sequence receptor	Type IV pilus non-core minor pilin PilE-like
120136	2590	No signal peptide detected	Unknown	PF07262	CDI immunity protein	Immunity protein CdiI, Proteobacteria type
120137	7	No signal peptide detected	OuterMembrane	-	-	-
120137	19	Signal peptide detected	OuterMembrane	PF01551	Peptidase family M23	Peptidase M23
120137	48	No signal peptide detected	OuterMembrane	PF13429	Tetratricopeptide repeat	-
120137	271	Signal peptide detected	OuterMembrane	PF01103	Omp85 superfamily domain	Bacterial surface antigen (D15)
120137	271	Signal peptide detected	OuterMembrane	PF07244	Surface antigen variable number repeat	POTRA domain, BamA/TamA-like
120137	271	Signal peptide detected	OuterMembrane	PF17243	POTRA domain TamA domain 1	TamA, POTRA domain 1
120137	331	Signal peptide detected	OuterMembrane	PF00127	Copper binding proteins, plastocyanin/azurin family	Blue (type 1) copper domain
120137	341	No signal peptide detected	OuterMembrane	PF03797	Autotransporter beta-domain	Autotransporter beta-domain
120137	341	No signal peptide detected	OuterMembrane	PF18883	Autochaperone Domain Type 1	Autochaperone domain type 1
120137	380	No signal peptide detected	OuterMembrane	PF07715	TonB-dependent Receptor Plug Domain	TonB-dependent receptor, plug domain
120137	380	No signal peptide detected	OuterMembrane	PF00593	TonB dependent receptor	TonB-dependent receptor-like, beta-barrel
120137	395	Signal peptide detected	OuterMembrane	PF11741	AMIN domain	AMIN domain
120137	395	Signal peptide detected	OuterMembrane	PF07660	Secretin and TonB N terminus short domain	Secretin/TonB, short N-terminal domain
120137	395	Signal peptide detected	OuterMembrane	PF00263	Bacterial type II and III secretion system protein	Type II/III secretion system
120137	395	Signal peptide detected	OuterMembrane	PF03958	Bacterial type II/III secretion system short domain	NolW-like
120137	425	Signal peptide detected	OuterMembrane	PF07715	TonB-dependent Receptor Plug Domain	TonB-dependent receptor, plug domain
120137	425	Signal peptide detected	OuterMembrane	PF00593	TonB dependent receptor	TonB-dependent receptor-like, beta-barrel
120137	444	Signal peptide detected	OuterMembrane	PF07715	TonB-dependent Receptor Plug Domain	TonB-dependent receptor, plug domain
120137	444	Signal peptide detected	OuterMembrane	PF00593	TonB dependent receptor	TonB-dependent receptor-like, beta-barrel
120137	471	Signal peptide detected	OuterMembrane	PF05170	AsmA family	AsmA
120137	597	Signal peptide detected	OuterMembrane	PF02321	Outer membrane efflux protein	Outer membrane efflux protein
120137	597	Signal peptide detected	OuterMembrane	PF02321	Outer membrane efflux protein	Outer membrane efflux protein
120137	621	Signal peptide detected	OuterMembrane	PF00267	Gram-negative porin	Porin, Gram-negative type
120137	778	No signal peptide detected	OuterMembrane	PF13550	Putative phage tail protein	Tip attachment protein J
120137	778	No signal peptide detected	OuterMembrane	PF09327	Domain of unknown function (DUF1983)	Domain of unknown function DUF1983
120137	824	Signal peptide detected	OuterMembrane	-	-	-
120137	825	No signal peptide detected	OuterMembrane	PF17287	POTRA domain	ShlB, POTRA domain
120137	825	No signal peptide detected	OuterMembrane	PF03865	Haemolysin secretion/activation protein ShlB/FhaC/HecB	Haemolysin activator HlyB, C-terminal
120137	826	No signal peptide detected	OuterMembrane	PF04829	Pre-toxin domain with VENN motif	VENN motif-containing domain
120137	826	No signal peptide detected	OuterMembrane	PF13018	Extended Signal Peptide of Type V secretion system	ESPR domain
120137	826	No signal peptide detected	OuterMembrane	PF05860	TPS secretion domain	Filamentous haemagglutinin FhaB/tRNA nuclease CdiA-like, TPS domain
120137	826	No signal peptide detected	OuterMembrane	PF04830	Possible hemagglutinin (DUF637)	Domain of unknown function DUF637, haemagglutinin putative
120137	830	No signal peptide detected	OuterMembrane	PF04830	Possible hemagglutinin (DUF637)	Domain of unknown function DUF637, haemagglutinin putative
120137	830	No signal peptide detected	OuterMembrane	PF04829	Pre-toxin domain with VENN motif	VENN motif-containing domain
120137	1083	No signal peptide detected	OuterMembrane	PF02253	Phospholipase A1	Phospholipase A1
120137	1091	No signal peptide detected	OuterMembrane	PF07715	TonB-dependent Receptor Plug Domain	TonB-dependent receptor, plug domain
120137	1091	No signal peptide detected	OuterMembrane	PF00593	TonB dependent receptor	TonB-dependent receptor-like, beta-barrel
120137	1114	No signal peptide detected	OuterMembrane	PF02395	Immunoglobulin A1 protease	Peptidase S6, IgA endopeptidase
120137	1114	No signal peptide detected	OuterMembrane	PF02395	Immunoglobulin A1 protease	Peptidase S6, IgA endopeptidase
120137	1145	No signal peptide detected	OuterMembrane	PF02462	Opacity family porin protein	Porin, opacity type
120137	1236	Signal peptide detected	OuterMembrane	PF04453	LPS transport system D	LptD, C-terminal
120137	1271	Signal peptide detected	OuterMembrane	PF00254	FKBP-type peptidyl-prolyl cis-trans isomerase	FKBP-type peptidyl-prolyl cis-trans isomerase domain
120137	1271	Signal peptide detected	OuterMembrane	PF01346	Domain amino terminal to FKBP-type peptidyl-prolyl isomerase	Peptidyl-prolyl cis-trans isomerase, FKBP-type, N-terminal
120137	1290	Signal peptide detected	OuterMembrane	PF03349	Outer membrane protein transport protein (OMPP1/FadL/TodX)	Outer membrane protein transport protein (OMPP1/FadL/TodX)
120137	1412	Signal peptide detected	OuterMembrane	PF00267	Gram-negative porin	Porin, Gram-negative type
120137	1449	Signal peptide detected	OuterMembrane	PF00691	OmpA family	OmpA-like domain
120137	1459	Signal peptide detected	OuterMembrane	PF02462	Opacity family porin protein	Porin, opacity type
120137	1487	Signal peptide detected	OuterMembrane	PF04355	SmpA / OmlA family	Lipoprotein SmpA/OmlA
120137	1519	Signal peptide detected	OuterMembrane	PF07244	Surface antigen variable number repeat	POTRA domain, BamA/TamA-like
120137	1519	Signal peptide detected	OuterMembrane	PF07244	Surface antigen variable number repeat	POTRA domain, BamA/TamA-like
120137	1519	Signal peptide detected	OuterMembrane	PF07244	Surface antigen variable number repeat	POTRA domain, BamA/TamA-like
120137	1519	Signal peptide detected	OuterMembrane	PF07244	Surface antigen variable number repeat	POTRA domain, BamA/TamA-like
120137	1519	Signal peptide detected	OuterMembrane	PF07244	Surface antigen variable number repeat	POTRA domain, BamA/TamA-like
120137	1519	Signal peptide detected	OuterMembrane	PF01103	Omp85 superfamily domain	Bacterial surface antigen (D15)
120137	1711	Signal peptide detected	OuterMembrane	PF00254	FKBP-type peptidyl-prolyl cis-trans isomerase	FKBP-type peptidyl-prolyl cis-trans isomerase domain
120137	1711	Signal peptide detected	OuterMembrane	PF01346	Domain amino terminal to FKBP-type peptidyl-prolyl isomerase	Peptidyl-prolyl cis-trans isomerase, FKBP-type, N-terminal
120137	1736	Signal peptide detected	OuterMembrane	PF04333	MlaA lipoprotein	MlaA lipoprotein
120137	1760	Signal peptide detected	OuterMembrane	PF00593	TonB dependent receptor	TonB-dependent receptor-like, beta-barrel
120137	1760	Signal peptide detected	OuterMembrane	PF07715	TonB-dependent Receptor Plug Domain	TonB-dependent receptor, plug domain
120137	1855	No signal peptide detected	OuterMembrane	PF05567	Neisseria PilC beta-propeller domain	PilC beta-propeller domain
120137	1872	Signal peptide detected	OuterMembrane	PF03895	YadA-like membrane anchor domain	Trimeric autotransporter adhesin YadA-like, C-terminal membrane anchor domain
120137	1886	No signal peptide detected	OuterMembrane	PF02563	Polysaccharide biosynthesis/export protein	Polysaccharide export protein
120137	1891	No signal peptide detected	OuterMembrane	PF04575	Surface lipoprotein assembly modifier	Surface lipoprotein assembly modifier
120137	1894	Signal peptide detected	OuterMembrane	PF00593	TonB dependent receptor	TonB-dependent receptor-like, beta-barrel
120137	1894	Signal peptide detected	OuterMembrane	PF07715	TonB-dependent Receptor Plug Domain	TonB-dependent receptor, plug domain
120137	1916	Signal peptide detected	OuterMembrane	PF02462	Opacity family porin protein	Porin, opacity type
120137	1925	Signal peptide detected	OuterMembrane	PF00593	TonB dependent receptor	TonB-dependent receptor-like, beta-barrel
120137	1925	Signal peptide detected	OuterMembrane	PF07715	TonB-dependent Receptor Plug Domain	TonB-dependent receptor, plug domain
120137	2018	Signal peptide detected	OuterMembrane	PF01476	LysM domain	LysM domain
120137	2152	Signal peptide detected	OuterMembrane	PF02462	Opacity family porin protein	Porin, opacity type
120137	2209	No signal peptide detected	OuterMembrane	PF03562	MltA specific insert domain	Lytic transglycosylase MltA, domain B
120137	2209	No signal peptide detected	OuterMembrane	PF06725	3D domain	3D domain
120137	2268	No signal peptide detected	OuterMembrane	PF01298	C-lobe and N-lobe beta barrels of Tf-binding protein B	Transferrin-binding protein B, C-lobe/N-lobe beta barrel domain
120137	2268	No signal peptide detected	OuterMembrane	PF01298	C-lobe and N-lobe beta barrels of Tf-binding protein B	Transferrin-binding protein B, C-lobe/N-lobe beta barrel domain
120137	2268	No signal peptide detected	OuterMembrane	PF17483	C-lobe handle domain of Tf-binding protein B	Transferrin-binding protein B, C-lobe handle domain
120137	2268	No signal peptide detected	OuterMembrane	PF17484	N-Lobe handle Tf-binding protein B	Transferrin-binding protein B, N-lobe handle
120137	2269	Signal peptide detected	OuterMembrane	PF00593	TonB dependent receptor	TonB-dependent receptor-like, beta-barrel
120137	2269	Signal peptide detected	OuterMembrane	PF07715	TonB-dependent Receptor Plug Domain	TonB-dependent receptor, plug domain
120137	2277	No signal peptide detected	OuterMembrane	PF00593	TonB dependent receptor	TonB-dependent receptor-like, beta-barrel
120137	2282	No signal peptide detected	OuterMembrane	PF02321	Outer membrane efflux protein	Outer membrane efflux protein
120137	2282	No signal peptide detected	OuterMembrane	PF02321	Outer membrane efflux protein	Outer membrane efflux protein
120137	2333	Signal peptide detected	OuterMembrane	PF00593	TonB dependent receptor	TonB-dependent receptor-like, beta-barrel
120137	2333	Signal peptide detected	OuterMembrane	PF07715	TonB-dependent Receptor Plug Domain	TonB-dependent receptor, plug domain
120137	2402	No signal peptide detected	OuterMembrane	PF04390	Lipopolysaccharide-assembly	LPS-assembly lipoprotein LptE
120137	2408	No signal peptide detected	OuterMembrane	PF13525	Outer membrane lipoprotein	Outer membrane lipoprotein BamD-like
120137	25	No signal peptide detected	Extracellular	PF08238	Sel1 repeat	Sel1-like repeat
120137	25	No signal peptide detected	Extracellular	PF08238	Sel1 repeat	Sel1-like repeat
120137	25	No signal peptide detected	Extracellular	PF08238	Sel1 repeat	Sel1-like repeat
120137	25	No signal peptide detected	Extracellular	PF08238	Sel1 repeat	Sel1-like repeat
120137	25	No signal peptide detected	Extracellular	PF08238	Sel1 repeat	Sel1-like repeat
120137	25	No signal peptide detected	Extracellular	PF08238	Sel1 repeat	Sel1-like repeat
120137	25	No signal peptide detected	Extracellular	PF08238	Sel1 repeat	Sel1-like repeat
120137	50	No signal peptide detected	Extracellular	PF00334	Nucleoside diphosphate kinase	Nucleoside diphosphate kinase-like domain
120137	383	No signal peptide detected	Extracellular	PF00814	tRNA N6-adenosine threonylcarbamoyltransferase	Gcp-like domain
120137	390	No signal peptide detected	Extracellular	PF00912	Transglycosylase	Glycosyl transferase, family 51
120137	390	No signal peptide detected	Extracellular	PF00905	Penicillin binding protein transpeptidase domain	Penicillin-binding protein, transpeptidase
120137	390	No signal peptide detected	Extracellular	PF17092	Penicillin-binding protein OB-like domain	Penicillin-binding protein, OB-like domain
120137	432	No signal peptide detected	Extracellular	PF00353	RTX calcium-binding nonapeptide repeat (4 copies)	RTX calcium-binding nonapeptide repeat
120137	432	No signal peptide detected	Extracellular	PF06594	Haemolysin-type calcium binding protein related domain	Haemolysin-type calcium binding-related
120137	732	No signal peptide detected	Extracellular	PF07963	Prokaryotic N-terminal methylation motif	Prokaryotic N-terminal methylation site
120137	1113	No signal peptide detected	Extracellular	-	-	-
120137	1154	No signal peptide detected	Extracellular	PF07963	Prokaryotic N-terminal methylation motif	Prokaryotic N-terminal methylation site
120137	1154	No signal peptide detected	Extracellular	PF00114	Pilin (bacterial filament)	Fimbrial protein pilin
120137	1298	No signal peptide detected	Extracellular	PF08238	Sel1 repeat	Sel1-like repeat
120137	1298	No signal peptide detected	Extracellular	PF08238	Sel1 repeat	Sel1-like repeat
120137	1298	No signal peptide detected	Extracellular	PF08238	Sel1 repeat	Sel1-like repeat
120137	1298	No signal peptide detected	Extracellular	PF08238	Sel1 repeat	Sel1-like repeat
120137	1298	No signal peptide detected	Extracellular	PF08238	Sel1 repeat	Sel1-like repeat
120137	1298	No signal peptide detected	Extracellular	PF08238	Sel1 repeat	Sel1-like repeat
120137	1298	No signal peptide detected	Extracellular	PF08238	Sel1 repeat	Sel1-like repeat
120137	1298	No signal peptide detected	Extracellular	PF08238	Sel1 repeat	Sel1-like repeat
120137	1298	No signal peptide detected	Extracellular	PF08238	Sel1 repeat	Sel1-like repeat
120137	1298	No signal peptide detected	Extracellular	PF08238	Sel1 repeat	Sel1-like repeat
120137	1618	Signal peptide detected	Extracellular	PF03895	YadA-like membrane anchor domain	Trimeric autotransporter adhesin YadA-like, C-terminal membrane anchor domain
120137	1618	Signal peptide detected	Extracellular	PF13018	Extended Signal Peptide of Type V secretion system	ESPR domain
120137	1618	Signal peptide detected	Extracellular	PF15401	Tryptophan-ring motif of head of Trimeric autotransporter adhesin	Trimeric autotransporter adhesin, tryptophan-ring motif
120137	1618	Signal peptide detected	Extracellular	PF05662	Coiled stalk of trimeric autotransporter adhesin	Trimeric autotransporter adhesin YadA-like, stalk domain
120137	1893	Signal peptide detected	Extracellular	PF16960	Haemoglobin-haptoglobin utilisation, porphyrin transporter	Haemoglobin-haptoglobin utilisation, porphyrin transporter
120137	1985	No signal peptide detected	Extracellular	-	-	-
120137	2033	Signal peptide detected	Extracellular	PF03968	LptA/(LptD N-terminal domain) LPS transport protein	Organic solvent tolerance-like, N-terminal
120137	45	No signal peptide detected	Cytoplasmic	PF05698	Bacterial trigger factor protein (TF) C-terminus	Trigger factor, C-terminal
120137	127	No signal peptide detected	Unknown	PF00188	Cysteine-rich secretory protein family	CAP domain
120137	272	No signal peptide detected	Unknown	PF04357	TamB, inner membrane protein subunit of TAM complex	Translocation and assembly module TamB
120137	391	No signal peptide detected	Unknown	PF11104	Type IV pilus assembly protein PilM;	Type IV pilus inner membrane component PilM
120137	393	Signal peptide detected	CytoplasmicMembrane	PF04350	Pilus assembly protein, PilO	Type IV pilus inner membrane component PilO
120137	394	Signal peptide detected	CytoplasmicMembrane	PF04351	Pilus assembly protein, PilP	Type IV pilus inner membrane component PilP
120137	522	No signal peptide detected	Unknown	PF16732	Type IV minor pilin ComP, DNA uptake sequence receptor	Type IV pilus non-core minor pilin PilE-like
120137	610	No signal peptide detected	CytoplasmicMembrane	PF00115	Cytochrome C and Quinol oxidase polypeptide I	Cytochrome c oxidase subunit I
120137	612	No signal peptide detected	Cytoplasmic	PF04273	Beta-lactamase hydrolase-like protein, phosphatase-like domain	Beta-lactamase hydrolase-like protein, phosphatase-like domain
120137	690	No signal peptide detected	Cytoplasmic	PF04381	Putative exonuclease, RdgC	Putative exonuclease, RdgC
120137	731	No signal peptide detected	Unknown	PF12019	Type II transport protein GspH	General secretion pathway, GspH
120137	734	No signal peptide detected	Unknown	PF13681	Type IV pilus assembly protein PilX C-term	PilX/PilW C-terminal domain
120137	735	No signal peptide detected	CytoplasmicMembrane	PF11530	Minor type IV pilin, PilX	Minor type IV pilin, PilX-like
120137	998	No signal peptide detected	CytoplasmicMembrane	PF15864	Protein glycosylation ligase	Protein glycosylation ligase domain
120137	1273	Signal peptide detected	Unknown	PF11306	Protein of unknown function (DUF3108)	Protein of unknown function DUF3108
120137	1299	No signal peptide detected	Cytoplasmic	PF05159	Capsule polysaccharide biosynthesis protein	Capsule polysaccharide biosynthesis
120137	1300	No signal peptide detected	Cytoplasmic	PF05159	Capsule polysaccharide biosynthesis protein	Capsule polysaccharide biosynthesis
120137	1300	No signal peptide detected	Cytoplasmic	PF05159	Capsule polysaccharide biosynthesis protein	Capsule polysaccharide biosynthesis
120137	1300	No signal peptide detected	Cytoplasmic	PF05159	Capsule polysaccharide biosynthesis protein	Capsule polysaccharide biosynthesis
120137	1673	Signal peptide detected	Unknown	PF03783	Curli production assembly/transport component CsgG	Curli production assembly/transport component CsgG
120137	1713	Signal peptide detected	Unknown	PF11306	Protein of unknown function (DUF3108)	Protein of unknown function DUF3108
120137	1789	No signal peptide detected	Cytoplasmic	PF00437	Type II/IV secretion system protein	Type II/IV secretion system domain
120137	1859	No signal peptide detected	Cytoplasmic	PF00437	Type II/IV secretion system protein	Type II/IV secretion system domain
120137	1860	No signal peptide detected	Cytoplasmic	PF00437	Type II/IV secretion system protein	Type II/IV secretion system domain
120137	1889	No signal peptide detected	Cytoplasmic	PF08666	SAF domain	SAF domain
120137	1934	No signal peptide detected	CytoplasmicMembrane	PF00115	Cytochrome C and Quinol oxidase polypeptide I	Cytochrome c oxidase subunit I
120137	1974	No signal peptide detected	Unknown	PF07239	Outer membrane protein OpcA	Outer membrane adhesin OpcA
120137	2003	No signal peptide detected	Cytoplasmic	PF05157	Type II secretion system (T2SS), protein E, N-terminal domain	Type II secretion system protein GspE, N-terminal
120137	2003	No signal peptide detected	Cytoplasmic	PF00437	Type II/IV secretion system protein	Type II/IV secretion system domain
120137	2006	No signal peptide detected	CytoplasmicMembrane	PF06750	Bacterial Peptidase A24 N-terminal domain	Peptidase A24A, N-terminal
120137	2065	No signal peptide detected	Unknown	PF07262	CDI immunity protein	Immunity protein CdiI, Proteobacteria type
120138	137	Signal peptide detected	OuterMembrane	-	-	-
120138	220	No signal peptide detected	OuterMembrane	PF04575	Surface lipoprotein assembly modifier	Surface lipoprotein assembly modifier
120138	224	Signal peptide detected	OuterMembrane	PF00082	Subtilase family	Peptidase S8/S53 domain
120138	224	Signal peptide detected	OuterMembrane	PF03797	Autotransporter beta-domain	Autotransporter beta-domain
120138	226	No signal peptide detected	OuterMembrane	PF13332	Hemagglutinin repeat	Hemagglutinin repeat
120138	226	No signal peptide detected	OuterMembrane	PF13332	Hemagglutinin repeat	Hemagglutinin repeat
120138	231	No signal peptide detected	OuterMembrane	-	-	-
120138	258	No signal peptide detected	OuterMembrane	PF13018	Extended Signal Peptide of Type V secretion system	ESPR domain
120138	258	No signal peptide detected	OuterMembrane	PF05860	TPS secretion domain	Filamentous haemagglutinin FhaB/tRNA nuclease CdiA-like, TPS domain
120138	287	Signal peptide detected	OuterMembrane	PF00254	FKBP-type peptidyl-prolyl cis-trans isomerase	FKBP-type peptidyl-prolyl cis-trans isomerase domain
120138	287	Signal peptide detected	OuterMembrane	PF01346	Domain amino terminal to FKBP-type peptidyl-prolyl isomerase	Peptidyl-prolyl cis-trans isomerase, FKBP-type, N-terminal
120138	369	Signal peptide detected	OuterMembrane	PF01551	Peptidase family M23	Peptidase M23
120138	382	No signal peptide detected	OuterMembrane	-	-	-
120138	422	No signal peptide detected	OuterMembrane	PF13525	Outer membrane lipoprotein	Outer membrane lipoprotein BamD-like
120138	429	No signal peptide detected	OuterMembrane	PF04390	Lipopolysaccharide-assembly	LPS-assembly lipoprotein LptE
120138	494	No signal peptide detected	OuterMembrane	PF00593	TonB dependent receptor	TonB-dependent receptor-like, beta-barrel
120138	643	Signal peptide detected	OuterMembrane	PF02462	Opacity family porin protein	Porin, opacity type
120138	692	Signal peptide detected	OuterMembrane	PF04355	SmpA / OmlA family	Lipoprotein SmpA/OmlA
120138	973	Signal peptide detected	OuterMembrane	PF07715	TonB-dependent Receptor Plug Domain	TonB-dependent receptor, plug domain
120138	973	Signal peptide detected	OuterMembrane	PF00593	TonB dependent receptor	TonB-dependent receptor-like, beta-barrel
120138	1025	No signal peptide detected	OuterMembrane	PF13429	Tetratricopeptide repeat	-
120138	1096	Signal peptide detected	OuterMembrane	PF02462	Opacity family porin protein	Porin, opacity type
120138	1184	No signal peptide detected	OuterMembrane	PF18798	Large polyvalent protein-associated domain 3	Large polyvalent protein-associated domain 3
120138	1184	No signal peptide detected	OuterMembrane	PF18798	Large polyvalent protein-associated domain 3	Large polyvalent protein-associated domain 3
120138	1184	No signal peptide detected	OuterMembrane	PF18858	Large polyvalent protein associated domain 39	Large polyvalent protein-associated domain 39
120138	1184	No signal peptide detected	OuterMembrane	PF18858	Large polyvalent protein associated domain 39	Large polyvalent protein-associated domain 39
120138	1184	No signal peptide detected	OuterMembrane	PF18819	Phage MuF-C-terminal domain	Phage MuF, C-terminal domain
120138	1184	No signal peptide detected	OuterMembrane	PF18809	phage-Barnase-EndoU-ColicinE5/D-RelE like nuclease1	Phage-Barnase-EndoU-ColicinE5/D-RelE-like nuclease
120138	1280	Signal peptide detected	OuterMembrane	PF00593	TonB dependent receptor	TonB-dependent receptor-like, beta-barrel
120138	1280	Signal peptide detected	OuterMembrane	PF07715	TonB-dependent Receptor Plug Domain	TonB-dependent receptor, plug domain
120138	1339	Signal peptide detected	OuterMembrane	PF03562	MltA specific insert domain	Lytic transglycosylase MltA, domain B
120138	1339	Signal peptide detected	OuterMembrane	PF06725	3D domain	3D domain
120138	1378	Signal peptide detected	OuterMembrane	PF00691	OmpA family	OmpA-like domain
120138	1504	Signal peptide detected	OuterMembrane	PF17243	POTRA domain TamA domain 1	TamA, POTRA domain 1
120138	1504	Signal peptide detected	OuterMembrane	PF07244	Surface antigen variable number repeat	POTRA domain, BamA/TamA-like
120138	1504	Signal peptide detected	OuterMembrane	PF01103	Omp85 superfamily domain	Bacterial surface antigen (D15)
120138	1534	No signal peptide detected	OuterMembrane	PF02253	Phospholipase A1	Phospholipase A1
120138	1597	Signal peptide detected	OuterMembrane	PF04333	MlaA lipoprotein	MlaA lipoprotein
120138	1613	No signal peptide detected	OuterMembrane	PF07715	TonB-dependent Receptor Plug Domain	TonB-dependent receptor, plug domain
120138	1613	No signal peptide detected	OuterMembrane	PF00593	TonB dependent receptor	TonB-dependent receptor-like, beta-barrel
120138	1666	Signal peptide detected	OuterMembrane	PF04453	LPS transport system D	LptD, C-terminal
120138	1688	Signal peptide detected	OuterMembrane	PF00593	TonB dependent receptor	TonB-dependent receptor-like, beta-barrel
120138	1688	Signal peptide detected	OuterMembrane	PF07715	TonB-dependent Receptor Plug Domain	TonB-dependent receptor, plug domain
120138	1694	No signal peptide detected	OuterMembrane	PF02462	Opacity family porin protein	Porin, opacity type
120138	1748	Signal peptide detected	OuterMembrane	PF02321	Outer membrane efflux protein	Outer membrane efflux protein
120138	1748	Signal peptide detected	OuterMembrane	PF02321	Outer membrane efflux protein	Outer membrane efflux protein
120138	1759	No signal peptide detected	OuterMembrane	PF05860	TPS secretion domain	Filamentous haemagglutinin FhaB/tRNA nuclease CdiA-like, TPS domain
120138	1759	No signal peptide detected	OuterMembrane	PF13018	Extended Signal Peptide of Type V secretion system	ESPR domain
120138	1760	Signal peptide detected	OuterMembrane	PF03865	Haemolysin secretion/activation protein ShlB/FhaC/HecB	Haemolysin activator HlyB, C-terminal
120138	1760	Signal peptide detected	OuterMembrane	PF08479	POTRA domain, ShlB-type	Polypeptide-transport-associated, ShlB-type
120138	1760	Signal peptide detected	OuterMembrane	PF17287	POTRA domain	ShlB, POTRA domain
120138	1823	Signal peptide detected	OuterMembrane	PF11741	AMIN domain	AMIN domain
120138	1823	Signal peptide detected	OuterMembrane	PF07660	Secretin and TonB N terminus short domain	Secretin/TonB, short N-terminal domain
120138	1823	Signal peptide detected	OuterMembrane	PF00263	Bacterial type II and III secretion system protein	Type II/III secretion system
120138	1823	Signal peptide detected	OuterMembrane	PF03958	Bacterial type II/III secretion system short domain	NolW-like
120138	1893	No signal peptide detected	OuterMembrane	PF02563	Polysaccharide biosynthesis/export protein	Polysaccharide export protein
120138	1960	Signal peptide detected	OuterMembrane	PF07244	Surface antigen variable number repeat	POTRA domain, BamA/TamA-like
120138	1960	Signal peptide detected	OuterMembrane	PF07244	Surface antigen variable number repeat	POTRA domain, BamA/TamA-like
120138	1960	Signal peptide detected	OuterMembrane	PF07244	Surface antigen variable number repeat	POTRA domain, BamA/TamA-like
120138	1960	Signal peptide detected	OuterMembrane	PF07244	Surface antigen variable number repeat	POTRA domain, BamA/TamA-like
120138	1960	Signal peptide detected	OuterMembrane	PF07244	Surface antigen variable number repeat	POTRA domain, BamA/TamA-like
120138	1960	Signal peptide detected	OuterMembrane	PF01103	Omp85 superfamily domain	Bacterial surface antigen (D15)
120138	2017	Signal peptide detected	OuterMembrane	PF00127	Copper binding proteins, plastocyanin/azurin family	Blue (type 1) copper domain
120138	2045	Signal peptide detected	OuterMembrane	PF03349	Outer membrane protein transport protein (OMPP1/FadL/TodX)	Outer membrane protein transport protein (OMPP1/FadL/TodX)
120138	2056	Signal peptide detected	OuterMembrane	PF00267	Gram-negative porin	Porin, Gram-negative type
120138	2082	Signal peptide detected	OuterMembrane	PF00267	Gram-negative porin	Porin, Gram-negative type
120138	2101	No signal peptide detected	OuterMembrane	PF08479	POTRA domain, ShlB-type	Polypeptide-transport-associated, ShlB-type
120138	2101	No signal peptide detected	OuterMembrane	PF03865	Haemolysin secretion/activation protein ShlB/FhaC/HecB	Haemolysin activator HlyB, C-terminal
120138	2101	No signal peptide detected	OuterMembrane	PF17287	POTRA domain	ShlB, POTRA domain
120138	2165	Signal peptide detected	OuterMembrane	PF01476	LysM domain	LysM domain
120138	2225	No signal peptide detected	OuterMembrane	PF00593	TonB dependent receptor	TonB-dependent receptor-like, beta-barrel
120138	2225	No signal peptide detected	OuterMembrane	PF07715	TonB-dependent Receptor Plug Domain	TonB-dependent receptor, plug domain
120138	2240	Signal peptide detected	OuterMembrane	PF00593	TonB dependent receptor	TonB-dependent receptor-like, beta-barrel
120138	2240	Signal peptide detected	OuterMembrane	PF07715	TonB-dependent Receptor Plug Domain	TonB-dependent receptor, plug domain
120138	2307	No signal peptide detected	OuterMembrane	PF18883	Autochaperone Domain Type 1	Autochaperone domain type 1
120138	2307	No signal peptide detected	OuterMembrane	PF03797	Autotransporter beta-domain	Autotransporter beta-domain
120138	2433	No signal peptide detected	OuterMembrane	PF13018	Extended Signal Peptide of Type V secretion system	ESPR domain
120138	2433	No signal peptide detected	OuterMembrane	PF05594	Haemagglutinin repeat	Filamentous haemagglutinin repeat
120138	2433	No signal peptide detected	OuterMembrane	PF05594	Haemagglutinin repeat	Filamentous haemagglutinin repeat
120138	2433	No signal peptide detected	OuterMembrane	PF05594	Haemagglutinin repeat	Filamentous haemagglutinin repeat
120138	2433	No signal peptide detected	OuterMembrane	PF05594	Haemagglutinin repeat	Filamentous haemagglutinin repeat
120138	2433	No signal peptide detected	OuterMembrane	PF05594	Haemagglutinin repeat	Filamentous haemagglutinin repeat
120138	2433	No signal peptide detected	OuterMembrane	PF05594	Haemagglutinin repeat	Filamentous haemagglutinin repeat
120138	2433	No signal peptide detected	OuterMembrane	PF05860	TPS secretion domain	Filamentous haemagglutinin FhaB/tRNA nuclease CdiA-like, TPS domain
120138	2439	Signal peptide detected	OuterMembrane	PF07715	TonB-dependent Receptor Plug Domain	TonB-dependent receptor, plug domain
120138	2439	Signal peptide detected	OuterMembrane	PF00593	TonB dependent receptor	TonB-dependent receptor-like, beta-barrel
120138	2486	Signal peptide detected	OuterMembrane	PF00593	TonB dependent receptor	TonB-dependent receptor-like, beta-barrel
120138	2486	Signal peptide detected	OuterMembrane	PF07715	TonB-dependent Receptor Plug Domain	TonB-dependent receptor, plug domain
120138	2490	No signal peptide detected	OuterMembrane	PF07715	TonB-dependent Receptor Plug Domain	TonB-dependent receptor, plug domain
120138	2490	No signal peptide detected	OuterMembrane	PF00593	TonB dependent receptor	TonB-dependent receptor-like, beta-barrel
120138	2575	No signal peptide detected	OuterMembrane	PF04829	Pre-toxin domain with VENN motif	VENN motif-containing domain
120138	2575	No signal peptide detected	OuterMembrane	PF04830	Possible hemagglutinin (DUF637)	Domain of unknown function DUF637, haemagglutinin putative
120138	2577	No signal peptide detected	OuterMembrane	PF04829	Pre-toxin domain with VENN motif	VENN motif-containing domain
120138	2577	No signal peptide detected	OuterMembrane	PF04830	Possible hemagglutinin (DUF637)	Domain of unknown function DUF637, haemagglutinin putative
120138	2586	No signal peptide detected	OuterMembrane	PF04830	Possible hemagglutinin (DUF637)	Domain of unknown function DUF637, haemagglutinin putative
120138	2586	No signal peptide detected	OuterMembrane	PF04829	Pre-toxin domain with VENN motif	VENN motif-containing domain
120138	2667	Signal peptide detected	OuterMembrane	PF02462	Opacity family porin protein	Porin, opacity type
120138	2670	No signal peptide detected	OuterMembrane	PF13332	Hemagglutinin repeat	Hemagglutinin repeat
120138	2682	No signal peptide detected	OuterMembrane	PF02321	Outer membrane efflux protein	Outer membrane efflux protein
120138	2682	No signal peptide detected	OuterMembrane	PF02321	Outer membrane efflux protein	Outer membrane efflux protein
120138	2684	No signal peptide detected	OuterMembrane	PF05860	TPS secretion domain	Filamentous haemagglutinin FhaB/tRNA nuclease CdiA-like, TPS domain
120138	2696	No signal peptide detected	OuterMembrane	PF04575	Surface lipoprotein assembly modifier	Surface lipoprotein assembly modifier
120138	701	No signal peptide detected	Extracellular	PF00114	Pilin (bacterial filament)	Fimbrial protein pilin
120138	701	No signal peptide detected	Extracellular	PF07963	Prokaryotic N-terminal methylation motif	Prokaryotic N-terminal methylation site
120138	855	No signal peptide detected	Extracellular	PF06890	Bacteriophage Mu Gp45 spike protein	Phage-associated protein Gp45
120138	1023	No signal peptide detected	Extracellular	PF00334	Nucleoside diphosphate kinase	Nucleoside diphosphate kinase-like domain
120138	1050	No signal peptide detected	Extracellular	PF08238	Sel1 repeat	Sel1-like repeat
120138	1050	No signal peptide detected	Extracellular	PF08238	Sel1 repeat	Sel1-like repeat
120138	1050	No signal peptide detected	Extracellular	PF08238	Sel1 repeat	Sel1-like repeat
120138	1050	No signal peptide detected	Extracellular	PF08238	Sel1 repeat	Sel1-like repeat
120138	1050	No signal peptide detected	Extracellular	PF08238	Sel1 repeat	Sel1-like repeat
120138	1050	No signal peptide detected	Extracellular	PF08238	Sel1 repeat	Sel1-like repeat
120138	1050	No signal peptide detected	Extracellular	PF08238	Sel1 repeat	Sel1-like repeat
120138	1050	No signal peptide detected	Extracellular	PF08238	Sel1 repeat	Sel1-like repeat
120138	1050	No signal peptide detected	Extracellular	PF08238	Sel1 repeat	Sel1-like repeat
120138	1811	No signal peptide detected	Extracellular	PF00814	tRNA N6-adenosine threonylcarbamoyltransferase	Gcp-like domain
120138	1818	No signal peptide detected	Extracellular	PF00912	Transglycosylase	Glycosyl transferase, family 51
120138	1818	No signal peptide detected	Extracellular	PF00905	Penicillin binding protein transpeptidase domain	Penicillin-binding protein, transpeptidase
120138	1818	No signal peptide detected	Extracellular	PF17092	Penicillin-binding protein OB-like domain	Penicillin-binding protein, OB-like domain
120138	1826	No signal peptide detected	Extracellular	PF06594	Haemolysin-type calcium binding protein related domain	Haemolysin-type calcium binding-related
120138	1826	No signal peptide detected	Extracellular	PF00353	RTX calcium-binding nonapeptide repeat (4 copies)	RTX calcium-binding nonapeptide repeat
120138	1862	No signal peptide detected	Extracellular	PF02395	Immunoglobulin A1 protease	Peptidase S6, IgA endopeptidase
120138	1862	No signal peptide detected	Extracellular	PF02395	Immunoglobulin A1 protease	Peptidase S6, IgA endopeptidase
120138	2051	No signal peptide detected	Extracellular	PF08238	Sel1 repeat	Sel1-like repeat
120138	2051	No signal peptide detected	Extracellular	PF08238	Sel1 repeat	Sel1-like repeat
120138	2051	No signal peptide detected	Extracellular	PF08238	Sel1 repeat	Sel1-like repeat
120138	2051	No signal peptide detected	Extracellular	PF08238	Sel1 repeat	Sel1-like repeat
120138	2051	No signal peptide detected	Extracellular	PF08238	Sel1 repeat	Sel1-like repeat
120138	2051	No signal peptide detected	Extracellular	PF08238	Sel1 repeat	Sel1-like repeat
120138	2051	No signal peptide detected	Extracellular	PF08238	Sel1 repeat	Sel1-like repeat
120138	2051	No signal peptide detected	Extracellular	PF08238	Sel1 repeat	Sel1-like repeat
120138	2051	No signal peptide detected	Extracellular	PF08238	Sel1 repeat	Sel1-like repeat
120138	2051	No signal peptide detected	Extracellular	PF08238	Sel1 repeat	Sel1-like repeat
120138	2149	Signal peptide detected	Extracellular	PF03968	LptA/(LptD N-terminal domain) LPS transport protein	Organic solvent tolerance-like, N-terminal
120138	2229	No signal peptide detected	Extracellular	PF02395	Immunoglobulin A1 protease	Peptidase S6, IgA endopeptidase
120138	2229	No signal peptide detected	Extracellular	PF03212	Pertactin	Pertactin, central region
120138	2438	No signal peptide detected	Extracellular	PF16960	Haemoglobin-haptoglobin utilisation, porphyrin transporter	Haemoglobin-haptoglobin utilisation, porphyrin transporter
120138	2491	No signal peptide detected	Extracellular	PF17483	C-lobe handle domain of Tf-binding protein B	Transferrin-binding protein B, C-lobe handle domain
120138	2491	No signal peptide detected	Extracellular	PF01298	C-lobe and N-lobe beta barrels of Tf-binding protein B	Transferrin-binding protein B, C-lobe/N-lobe beta barrel domain
120138	2491	No signal peptide detected	Extracellular	PF01298	C-lobe and N-lobe beta barrels of Tf-binding protein B	Transferrin-binding protein B, C-lobe/N-lobe beta barrel domain
120138	2491	No signal peptide detected	Extracellular	PF17484	N-Lobe handle Tf-binding protein B	Transferrin-binding protein B, N-lobe handle
120138	2589	No signal peptide detected	Extracellular	PF00353	RTX calcium-binding nonapeptide repeat (4 copies)	RTX calcium-binding nonapeptide repeat
120138	32	No signal peptide detected	Cytoplasmic	PF00437	Type II/IV secretion system protein	Type II/IV secretion system domain
120138	115	No signal peptide detected	Cytoplasmic	PF04381	Putative exonuclease, RdgC	Putative exonuclease, RdgC
120138	179	No signal peptide detected	Unknown	PF00188	Cysteine-rich secretory protein family	CAP domain
120138	227	No signal peptide detected	Unknown	PF07262	CDI immunity protein	Immunity protein CdiI, Proteobacteria type
120138	285	Signal peptide detected	Unknown	PF11306	Protein of unknown function (DUF3108)	Protein of unknown function DUF3108
120138	332	Signal peptide detected	Unknown	PF05662	Coiled stalk of trimeric autotransporter adhesin	Trimeric autotransporter adhesin YadA-like, stalk domain
120138	332	Signal peptide detected	Unknown	PF15401	Tryptophan-ring motif of head of Trimeric autotransporter adhesin	Trimeric autotransporter adhesin, tryptophan-ring motif
120138	332	Signal peptide detected	Unknown	PF03895	YadA-like membrane anchor domain	Trimeric autotransporter adhesin YadA-like, C-terminal membrane anchor domain
120138	521	No signal peptide detected	Unknown	PF16732	Type IV minor pilin ComP, DNA uptake sequence receptor	Type IV pilus non-core minor pilin PilE-like
120138	836	Signal peptide detected	Unknown	PF03783	Curli production assembly/transport component CsgG	Curli production assembly/transport component CsgG
120138	1028	No signal peptide detected	Cytoplasmic	PF05698	Bacterial trigger factor protein (TF) C-terminus	Trigger factor, C-terminal
120138	1503	No signal peptide detected	Unknown	PF04357	TamB, inner membrane protein subunit of TAM complex	Translocation and assembly module TamB
120138	1735	No signal peptide detected	Unknown	PF16732	Type IV minor pilin ComP, DNA uptake sequence receptor	Type IV pilus non-core minor pilin PilE-like
120138	1741	No signal peptide detected	CytoplasmicMembrane	PF00115	Cytochrome C and Quinol oxidase polypeptide I	Cytochrome c oxidase subunit I
120138	1743	No signal peptide detected	Cytoplasmic	PF04273	Beta-lactamase hydrolase-like protein, phosphatase-like domain	Beta-lactamase hydrolase-like protein, phosphatase-like domain
120138	1819	No signal peptide detected	Unknown	PF11104	Type IV pilus assembly protein PilM;	Type IV pilus inner membrane component PilM
120138	1821	Signal peptide detected	CytoplasmicMembrane	PF04350	Pilus assembly protein, PilO	Type IV pilus inner membrane component PilO
120138	1822	Signal peptide detected	CytoplasmicMembrane	PF04351	Pilus assembly protein, PilP	Type IV pilus inner membrane component PilP
120138	1839	No signal peptide detected	CytoplasmicMembrane	PF15864	Protein glycosylation ligase	Protein glycosylation ligase domain
120138	1896	No signal peptide detected	Cytoplasmic	PF08666	SAF domain	SAF domain
120138	2052	No signal peptide detected	Cytoplasmic	PF05159	Capsule polysaccharide biosynthesis protein	Capsule polysaccharide biosynthesis
120138	2053	No signal peptide detected	Cytoplasmic	PF05159	Capsule polysaccharide biosynthesis protein	Capsule polysaccharide biosynthesis
120138	2053	No signal peptide detected	Cytoplasmic	PF05159	Capsule polysaccharide biosynthesis protein	Capsule polysaccharide biosynthesis
120138	2053	No signal peptide detected	Cytoplasmic	PF05159	Capsule polysaccharide biosynthesis protein	Capsule polysaccharide biosynthesis
120138	2112	No signal peptide detected	CytoplasmicMembrane	PF00115	Cytochrome C and Quinol oxidase polypeptide I	Cytochrome c oxidase subunit I
120138	2179	No signal peptide detected	CytoplasmicMembrane	PF06750	Bacterial Peptidase A24 N-terminal domain	Peptidase A24A, N-terminal
120138	2182	No signal peptide detected	Cytoplasmic	PF05157	Type II secretion system (T2SS), protein E, N-terminal domain	Type II secretion system protein GspE, N-terminal
120138	2182	No signal peptide detected	Cytoplasmic	PF00437	Type II/IV secretion system protein	Type II/IV secretion system domain
120138	2212	No signal peptide detected	Unknown	PF07239	Outer membrane protein OpcA	Outer membrane adhesin OpcA
120138	2403	No signal peptide detected	Cytoplasmic	PF04381	Putative exonuclease, RdgC	Putative exonuclease, RdgC
120138	2424	No signal peptide detected	Cytoplasmic	PF00437	Type II/IV secretion system protein	Type II/IV secretion system domain
120138	2425	No signal peptide detected	Cytoplasmic	PF00437	Type II/IV secretion system protein	Type II/IV secretion system domain
120138	2465	No signal peptide detected	Unknown	PF11530	Minor type IV pilin, PilX	Minor type IV pilin, PilX-like
120138	2466	No signal peptide detected	Unknown	PF13681	Type IV pilus assembly protein PilX C-term	PilX/PilW C-terminal domain
120138	2469	No signal peptide detected	Unknown	PF12019	Type II transport protein GspH	General secretion pathway, GspH
120138	2604	No signal peptide detected	Unknown	PF01548	Transposase	Transposase IS110-like, N-terminal
120139	102	No signal peptide detected	Extracellular	PF03743	Bacterial conjugation TrbI-like protein	Type IV secretion system, VirB10/TraB/TrbI
120139	104	No signal peptide detected	Extracellular	PF09676	Type IV conjugative transfer system lipoprotein (TraV)	Type IV conjugative transfer system protein TraV
120139	236	No signal peptide detected	Extracellular	PF06890	Bacteriophage Mu Gp45 spike protein	Phage-associated protein Gp45
120139	378	No signal peptide detected	Extracellular	PF06594	Haemolysin-type calcium binding protein related domain	Haemolysin-type calcium binding-related
120139	378	No signal peptide detected	Extracellular	PF06594	Haemolysin-type calcium binding protein related domain	Haemolysin-type calcium binding-related
120139	378	No signal peptide detected	Extracellular	PF06594	Haemolysin-type calcium binding protein related domain	Haemolysin-type calcium binding-related
120139	378	No signal peptide detected	Extracellular	PF00353	RTX calcium-binding nonapeptide repeat (4 copies)	RTX calcium-binding nonapeptide repeat
120139	378	No signal peptide detected	Extracellular	PF00353	RTX calcium-binding nonapeptide repeat (4 copies)	RTX calcium-binding nonapeptide repeat
120139	378	No signal peptide detected	Extracellular	PF00353	RTX calcium-binding nonapeptide repeat (4 copies)	RTX calcium-binding nonapeptide repeat
120139	378	No signal peptide detected	Extracellular	PF00353	RTX calcium-binding nonapeptide repeat (4 copies)	RTX calcium-binding nonapeptide repeat
120139	378	No signal peptide detected	Extracellular	PF00353	RTX calcium-binding nonapeptide repeat (4 copies)	RTX calcium-binding nonapeptide repeat
120139	717	Signal peptide detected	Extracellular	PF03968	LptA/(LptD N-terminal domain) LPS transport protein	Organic solvent tolerance-like, N-terminal
120139	852	No signal peptide detected	Extracellular	PF08238	Sel1 repeat	Sel1-like repeat
120139	852	No signal peptide detected	Extracellular	PF08238	Sel1 repeat	Sel1-like repeat
120139	852	No signal peptide detected	Extracellular	PF08238	Sel1 repeat	Sel1-like repeat
120139	852	No signal peptide detected	Extracellular	PF08238	Sel1 repeat	Sel1-like repeat
120139	852	No signal peptide detected	Extracellular	PF08238	Sel1 repeat	Sel1-like repeat
120139	852	No signal peptide detected	Extracellular	PF08238	Sel1 repeat	Sel1-like repeat
120139	852	No signal peptide detected	Extracellular	PF08238	Sel1 repeat	Sel1-like repeat
120139	852	No signal peptide detected	Extracellular	PF08238	Sel1 repeat	Sel1-like repeat
120139	879	No signal peptide detected	Extracellular	PF00334	Nucleoside diphosphate kinase	Nucleoside diphosphate kinase-like domain
120139	1361	No signal peptide detected	Extracellular	PF07963	Prokaryotic N-terminal methylation motif	Prokaryotic N-terminal methylation site
120139	1361	No signal peptide detected	Extracellular	PF00114	Pilin (bacterial filament)	Fimbrial protein pilin
120139	1513	No signal peptide detected	Extracellular	-	-	-
120139	1536	No signal peptide detected	Extracellular	PF08238	Sel1 repeat	Sel1-like repeat
120139	1536	No signal peptide detected	Extracellular	PF08238	Sel1 repeat	Sel1-like repeat
120139	1536	No signal peptide detected	Extracellular	PF08238	Sel1 repeat	Sel1-like repeat
120139	1536	No signal peptide detected	Extracellular	PF08238	Sel1 repeat	Sel1-like repeat
120139	1536	No signal peptide detected	Extracellular	PF08238	Sel1 repeat	Sel1-like repeat
120139	1536	No signal peptide detected	Extracellular	PF08238	Sel1 repeat	Sel1-like repeat
120139	1536	No signal peptide detected	Extracellular	PF08238	Sel1 repeat	Sel1-like repeat
120139	1536	No signal peptide detected	Extracellular	PF08238	Sel1 repeat	Sel1-like repeat
120139	1536	No signal peptide detected	Extracellular	PF08238	Sel1 repeat	Sel1-like repeat
120139	1536	No signal peptide detected	Extracellular	PF08238	Sel1 repeat	Sel1-like repeat
120139	1728	No signal peptide detected	Extracellular	PF17092	Penicillin-binding protein OB-like domain	Penicillin-binding protein, OB-like domain
120139	1728	No signal peptide detected	Extracellular	PF00912	Transglycosylase	Glycosyl transferase, family 51
120139	1728	No signal peptide detected	Extracellular	PF00905	Penicillin binding protein transpeptidase domain	Penicillin-binding protein, transpeptidase
120139	1735	No signal peptide detected	Extracellular	PF00814	tRNA N6-adenosine threonylcarbamoyltransferase	Gcp-like domain
120139	1751	No signal peptide detected	Extracellular	-	-	-
120139	1772	Signal peptide detected	Extracellular	PF05662	Coiled stalk of trimeric autotransporter adhesin	Trimeric autotransporter adhesin YadA-like, stalk domain
120139	1772	Signal peptide detected	Extracellular	PF15401	Tryptophan-ring motif of head of Trimeric autotransporter adhesin	Trimeric autotransporter adhesin, tryptophan-ring motif
120139	1772	Signal peptide detected	Extracellular	PF03895	YadA-like membrane anchor domain	Trimeric autotransporter adhesin YadA-like, C-terminal membrane anchor domain
120139	1772	Signal peptide detected	Extracellular	PF13018	Extended Signal Peptide of Type V secretion system	ESPR domain
120139	1974	No signal peptide detected	Extracellular	PF00814	tRNA N6-adenosine threonylcarbamoyltransferase	Gcp-like domain
120139	1981	No signal peptide detected	Extracellular	PF17092	Penicillin-binding protein OB-like domain	Penicillin-binding protein, OB-like domain
120139	1981	No signal peptide detected	Extracellular	PF00912	Transglycosylase	Glycosyl transferase, family 51
120139	1981	No signal peptide detected	Extracellular	PF00905	Penicillin binding protein transpeptidase domain	Penicillin-binding protein, transpeptidase
120139	2053	Signal peptide detected	Extracellular	PF16960	Haemoglobin-haptoglobin utilisation, porphyrin transporter	Haemoglobin-haptoglobin utilisation, porphyrin transporter
120139	273	Signal peptide detected	OuterMembrane	PF00127	Copper binding proteins, plastocyanin/azurin family	Blue (type 1) copper domain
120139	282	No signal peptide detected	OuterMembrane	PF03797	Autotransporter beta-domain	Autotransporter beta-domain
120139	282	No signal peptide detected	OuterMembrane	PF18883	Autochaperone Domain Type 1	Autochaperone domain type 1
120139	319	No signal peptide detected	OuterMembrane	PF00593	TonB dependent receptor	TonB-dependent receptor-like, beta-barrel
120139	319	No signal peptide detected	OuterMembrane	PF07715	TonB-dependent Receptor Plug Domain	TonB-dependent receptor, plug domain
120139	460	No signal peptide detected	OuterMembrane	PF00593	TonB dependent receptor	TonB-dependent receptor-like, beta-barrel
120139	538	Signal peptide detected	OuterMembrane	PF04453	LPS transport system D	LptD, C-terminal
120139	584	Signal peptide detected	OuterMembrane	PF04333	MlaA lipoprotein	MlaA lipoprotein
120139	694	Signal peptide detected	OuterMembrane	PF00691	OmpA family	OmpA-like domain
120139	733	Signal peptide detected	OuterMembrane	PF01476	LysM domain	LysM domain
120139	828	No signal peptide detected	OuterMembrane	-	-	-
120139	829	No signal peptide detected	OuterMembrane	PF00593	TonB dependent receptor	TonB-dependent receptor-like, beta-barrel
120139	842	Signal peptide detected	OuterMembrane	PF01551	Peptidase family M23	Peptidase M23
120139	876	No signal peptide detected	OuterMembrane	PF13429	Tetratricopeptide repeat	-
120139	1091	Signal peptide detected	OuterMembrane	PF00593	TonB dependent receptor	TonB-dependent receptor-like, beta-barrel
120139	1091	Signal peptide detected	OuterMembrane	PF07715	TonB-dependent Receptor Plug Domain	TonB-dependent receptor, plug domain
120139	1124	No signal peptide detected	OuterMembrane	PF04829	Pre-toxin domain with VENN motif	VENN motif-containing domain
120139	1124	No signal peptide detected	OuterMembrane	PF05860	TPS secretion domain	Filamentous haemagglutinin FhaB/tRNA nuclease CdiA-like, TPS domain
120139	1124	No signal peptide detected	OuterMembrane	PF14436	Bacterial EndoU nuclease	Bacterial EndoU nuclease
120139	1124	No signal peptide detected	OuterMembrane	PF13018	Extended Signal Peptide of Type V secretion system	ESPR domain
120139	1124	No signal peptide detected	OuterMembrane	PF04830	Possible hemagglutinin (DUF637)	Domain of unknown function DUF637, haemagglutinin putative
120139	1125	Signal peptide detected	OuterMembrane	PF08479	POTRA domain, ShlB-type	Polypeptide-transport-associated, ShlB-type
120139	1125	Signal peptide detected	OuterMembrane	PF03865	Haemolysin secretion/activation protein ShlB/FhaC/HecB	Haemolysin activator HlyB, C-terminal
120139	1125	Signal peptide detected	OuterMembrane	PF17287	POTRA domain	ShlB, POTRA domain
120139	1149	No signal peptide detected	OuterMembrane	-	-	-
120139	1168	Signal peptide detected	OuterMembrane	PF03562	MltA specific insert domain	Lytic transglycosylase MltA, domain B
120139	1168	Signal peptide detected	OuterMembrane	PF06725	3D domain	3D domain
120139	1193	Signal peptide detected	OuterMembrane	PF01103	Omp85 superfamily domain	Bacterial surface antigen (D15)
120139	1193	Signal peptide detected	OuterMembrane	PF17243	POTRA domain TamA domain 1	TamA, POTRA domain 1
120139	1193	Signal peptide detected	OuterMembrane	PF07244	Surface antigen variable number repeat	POTRA domain, BamA/TamA-like
120139	1242	No signal peptide detected	OuterMembrane	PF02462	Opacity family porin protein	Porin, opacity type
120139	1284	No signal peptide detected	OuterMembrane	PF04390	Lipopolysaccharide-assembly	LPS-assembly lipoprotein LptE
120139	1291	No signal peptide detected	OuterMembrane	PF13525	Outer membrane lipoprotein	Outer membrane lipoprotein BamD-like
120139	1344	Signal peptide detected	OuterMembrane	PF02462	Opacity family porin protein	Porin, opacity type
120139	1425	No signal peptide detected	OuterMembrane	PF02563	Polysaccharide biosynthesis/export protein	Polysaccharide export protein
120139	1435	Signal peptide detected	OuterMembrane	PF02253	Phospholipase A1	Phospholipase A1
120139	1475	Signal peptide detected	OuterMembrane	-	-	-
120139	1528	Signal peptide detected	OuterMembrane	PF03349	Outer membrane protein transport protein (OMPP1/FadL/TodX)	Outer membrane protein transport protein (OMPP1/FadL/TodX)
120139	1616	Signal peptide detected	OuterMembrane	PF02321	Outer membrane efflux protein	Outer membrane efflux protein
120139	1616	Signal peptide detected	OuterMembrane	PF02321	Outer membrane efflux protein	Outer membrane efflux protein
120139	1723	Signal peptide detected	OuterMembrane	PF11741	AMIN domain	AMIN domain
120139	1723	Signal peptide detected	OuterMembrane	PF07660	Secretin and TonB N terminus short domain	Secretin/TonB, short N-terminal domain
120139	1723	Signal peptide detected	OuterMembrane	PF00263	Bacterial type II and III secretion system protein	Type II/III secretion system
120139	1723	Signal peptide detected	OuterMembrane	PF03958	Bacterial type II/III secretion system short domain	NolW-like
120139	1750	No signal peptide detected	OuterMembrane	PF02395	Immunoglobulin A1 protease	Peptidase S6, IgA endopeptidase
120139	1750	No signal peptide detected	OuterMembrane	PF02395	Immunoglobulin A1 protease	Peptidase S6, IgA endopeptidase
120139	1805	Signal peptide detected	OuterMembrane	-	-	-
120139	1861	Signal peptide detected	OuterMembrane	PF07715	TonB-dependent Receptor Plug Domain	TonB-dependent receptor, plug domain
120139	1861	Signal peptide detected	OuterMembrane	PF00593	TonB dependent receptor	TonB-dependent receptor-like, beta-barrel
120139	1896	Signal peptide detected	OuterMembrane	PF04355	SmpA / OmlA family	Lipoprotein SmpA/OmlA
120139	1922	Signal peptide detected	OuterMembrane	PF07244	Surface antigen variable number repeat	POTRA domain, BamA/TamA-like
120139	1922	Signal peptide detected	OuterMembrane	PF07244	Surface antigen variable number repeat	POTRA domain, BamA/TamA-like
120139	1922	Signal peptide detected	OuterMembrane	PF07244	Surface antigen variable number repeat	POTRA domain, BamA/TamA-like
120139	1922	Signal peptide detected	OuterMembrane	PF07244	Surface antigen variable number repeat	POTRA domain, BamA/TamA-like
120139	1922	Signal peptide detected	OuterMembrane	PF07244	Surface antigen variable number repeat	POTRA domain, BamA/TamA-like
120139	1922	Signal peptide detected	OuterMembrane	PF01103	Omp85 superfamily domain	Bacterial surface antigen (D15)
120139	2033	Signal peptide detected	OuterMembrane	PF07715	TonB-dependent Receptor Plug Domain	TonB-dependent receptor, plug domain
120139	2033	Signal peptide detected	OuterMembrane	PF00593	TonB dependent receptor	TonB-dependent receptor-like, beta-barrel
120139	2051	No signal peptide detected	OuterMembrane	PF04575	Surface lipoprotein assembly modifier	Surface lipoprotein assembly modifier
120139	2054	Signal peptide detected	OuterMembrane	PF00593	TonB dependent receptor	TonB-dependent receptor-like, beta-barrel
120139	2054	Signal peptide detected	OuterMembrane	PF07715	TonB-dependent Receptor Plug Domain	TonB-dependent receptor, plug domain
120139	2064	No signal peptide detected	OuterMembrane	PF02321	Outer membrane efflux protein	Outer membrane efflux protein
120139	2064	No signal peptide detected	OuterMembrane	PF02321	Outer membrane efflux protein	Outer membrane efflux protein
120139	2265	Signal peptide detected	OuterMembrane	PF00593	TonB dependent receptor	TonB-dependent receptor-like, beta-barrel
120139	2265	Signal peptide detected	OuterMembrane	PF07715	TonB-dependent Receptor Plug Domain	TonB-dependent receptor, plug domain
120139	2287	No signal peptide detected	OuterMembrane	PF07715	TonB-dependent Receptor Plug Domain	TonB-dependent receptor, plug domain
120139	2287	No signal peptide detected	OuterMembrane	PF00593	TonB dependent receptor	TonB-dependent receptor-like, beta-barrel
120139	2296	Signal peptide detected	OuterMembrane	PF07715	TonB-dependent Receptor Plug Domain	TonB-dependent receptor, plug domain
120139	2296	Signal peptide detected	OuterMembrane	PF00593	TonB dependent receptor	TonB-dependent receptor-like, beta-barrel
120139	2318	Signal peptide detected	OuterMembrane	PF00254	FKBP-type peptidyl-prolyl cis-trans isomerase	FKBP-type peptidyl-prolyl cis-trans isomerase domain
120139	2318	Signal peptide detected	OuterMembrane	PF01346	Domain amino terminal to FKBP-type peptidyl-prolyl isomerase	Peptidyl-prolyl cis-trans isomerase, FKBP-type, N-terminal
120139	2397	Signal peptide detected	OuterMembrane	PF02462	Opacity family porin protein	Porin, opacity type
120139	2424	Signal peptide detected	OuterMembrane	PF00082	Subtilase family	Peptidase S8/S53 domain
120139	2424	Signal peptide detected	OuterMembrane	PF03797	Autotransporter beta-domain	Autotransporter beta-domain
120139	2482	No signal peptide detected	OuterMembrane	PF02462	Opacity family porin protein	Porin, opacity type
120139	2522	Signal peptide detected	OuterMembrane	PF07239	Outer membrane protein OpcA	Outer membrane adhesin OpcA
120139	33	No signal peptide detected	Unknown	PF00188	Cysteine-rich secretory protein family	CAP domain
120139	99	No signal peptide detected	Unknown	PF07178	TraL protein	Type IV conjugative transfer system, protein TraL
120139	100	No signal peptide detected	Unknown	PF05309	TraE protein	Pilus assembly TraE
120139	101	Signal peptide detected	CytoplasmicMembrane	PF06586	TraK protein	Pilus assembly TraK
120139	105	No signal peptide detected	Unknown	PF11130	TraC protein	Type-IV secretion system protein TraC/Conjugative transfer ATPase
120139	109	Signal peptide detected	Periplasmic	PF06834	TraU protein	TraU
120139	110	Signal peptide detected	Periplasmic	PF09673	Type-F conjugative transfer system pilin assembly protein	Type-F conjugative transfer system pilin assembly protein TrbC
120139	112	Signal peptide detected	Unknown	PF06986	Type-1V conjugative transfer system mating pair stabilisation	Type-F conjugative transfer system mating-pair stabilisation protein TraN
120139	112	Signal peptide detected	Unknown	PF06986	Type-1V conjugative transfer system mating pair stabilisation	Type-F conjugative transfer system mating-pair stabilisation protein TraN
120139	112	Signal peptide detected	Unknown	PF06986	Type-1V conjugative transfer system mating pair stabilisation	Type-F conjugative transfer system mating-pair stabilisation protein TraN
120139	114	No signal peptide detected	Periplasmic	PF13728	F plasmid transfer operon protein	F plasmid transfer operon protein
120139	115	No signal peptide detected	Periplasmic	PF06122	Conjugative relaxosome accessory transposon protein	Type IV conjugative transfer system protein TraH
120139	116	No signal peptide detected	CytoplasmicMembrane	PF07916	TraG-like protein, N-terminal region	TraG, N-terminal, Proteobacteria
120139	218	Signal peptide detected	Unknown	PF03783	Curli production assembly/transport component CsgG	Curli production assembly/transport component CsgG
120139	391	No signal peptide detected	CytoplasmicMembrane	PF15864	Protein glycosylation ligase	Protein glycosylation ligase domain
120139	486	No signal peptide detected	Cytoplasmic	PF01548	Transposase	Transposase IS110-like, N-terminal
120139	492	No signal peptide detected	Unknown	PF16732	Type IV minor pilin ComP, DNA uptake sequence receptor	Type IV pilus non-core minor pilin PilE-like
120139	745	No signal peptide detected	CytoplasmicMembrane	PF06750	Bacterial Peptidase A24 N-terminal domain	Peptidase A24A, N-terminal
120139	748	No signal peptide detected	Cytoplasmic	PF05157	Type II secretion system (T2SS), protein E, N-terminal domain	Type II secretion system protein GspE, N-terminal
120139	748	No signal peptide detected	Cytoplasmic	PF00437	Type II/IV secretion system protein	Type II/IV secretion system domain
120139	872	No signal peptide detected	Cytoplasmic	PF05698	Bacterial trigger factor protein (TF) C-terminus	Trigger factor, C-terminal
120139	1184	No signal peptide detected	Unknown	PF11530	Minor type IV pilin, PilX	Minor type IV pilin, PilX-like
120139	1185	No signal peptide detected	Unknown	PF13681	Type IV pilus assembly protein PilX C-term	PilX/PilW C-terminal domain
120139	1188	No signal peptide detected	Unknown	PF12019	Type II transport protein GspH	General secretion pathway, GspH
120139	1192	No signal peptide detected	Unknown	PF04357	TamB, inner membrane protein subunit of TAM complex	Translocation and assembly module TamB
120139	1196	Signal peptide detected	Unknown	PF01298	C-lobe and N-lobe beta barrels of Tf-binding protein B	Transferrin-binding protein B, C-lobe/N-lobe beta barrel domain
120139	1390	No signal peptide detected	Cytoplasmic	PF04381	Putative exonuclease, RdgC	Putative exonuclease, RdgC
120139	1428	No signal peptide detected	Cytoplasmic	PF08666	SAF domain	SAF domain
120139	1480	No signal peptide detected	Unknown	PF16732	Type IV minor pilin ComP, DNA uptake sequence receptor	Type IV pilus non-core minor pilin PilE-like
120139	1537	No signal peptide detected	Cytoplasmic	PF05159	Capsule polysaccharide biosynthesis protein	Capsule polysaccharide biosynthesis
120139	1538	No signal peptide detected	Cytoplasmic	PF05159	Capsule polysaccharide biosynthesis protein	Capsule polysaccharide biosynthesis
120139	1538	No signal peptide detected	Cytoplasmic	PF05159	Capsule polysaccharide biosynthesis protein	Capsule polysaccharide biosynthesis
120139	1538	No signal peptide detected	Cytoplasmic	PF05159	Capsule polysaccharide biosynthesis protein	Capsule polysaccharide biosynthesis
120139	1600	No signal peptide detected	Cytoplasmic	PF04273	Beta-lactamase hydrolase-like protein, phosphatase-like domain	Beta-lactamase hydrolase-like protein, phosphatase-like domain
120139	1602	No signal peptide detected	CytoplasmicMembrane	PF00115	Cytochrome C and Quinol oxidase polypeptide I	Cytochrome c oxidase subunit I
120139	1724	Signal peptide detected	CytoplasmicMembrane	PF04351	Pilus assembly protein, PilP	Type IV pilus inner membrane component PilP
120139	1725	Signal peptide detected	CytoplasmicMembrane	PF04350	Pilus assembly protein, PilO	Type IV pilus inner membrane component PilO
120139	1727	No signal peptide detected	Unknown	PF11104	Type IV pilus assembly protein PilM;	Type IV pilus inner membrane component PilM
120139	1996	No signal peptide detected	Cytoplasmic	PF04381	Putative exonuclease, RdgC	Putative exonuclease, RdgC
120139	2005	No signal peptide detected	CytoplasmicMembrane	PF00115	Cytochrome C and Quinol oxidase polypeptide I	Cytochrome c oxidase subunit I
120139	2081	No signal peptide detected	Cytoplasmic	PF01548	Transposase	Transposase IS110-like, N-terminal
120139	2127	No signal peptide detected	Cytoplasmic	PF00437	Type II/IV secretion system protein	Type II/IV secretion system domain
120139	2199	No signal peptide detected	Cytoplasmic	PF00437	Type II/IV secretion system protein	Type II/IV secretion system domain
120139	2200	No signal peptide detected	Cytoplasmic	PF00437	Type II/IV secretion system protein	Type II/IV secretion system domain
120139	2286	No signal peptide detected	Unknown	PF01298	C-lobe and N-lobe beta barrels of Tf-binding protein B	Transferrin-binding protein B, C-lobe/N-lobe beta barrel domain
120139	2286	No signal peptide detected	Unknown	PF01298	C-lobe and N-lobe beta barrels of Tf-binding protein B	Transferrin-binding protein B, C-lobe/N-lobe beta barrel domain
120139	2286	No signal peptide detected	Unknown	PF17483	C-lobe handle domain of Tf-binding protein B	Transferrin-binding protein B, C-lobe handle domain
120139	2286	No signal peptide detected	Unknown	PF17484	N-Lobe handle Tf-binding protein B	Transferrin-binding protein B, N-lobe handle
120139	2297	No signal peptide detected	Unknown	PF01298	C-lobe and N-lobe beta barrels of Tf-binding protein B	Transferrin-binding protein B, C-lobe/N-lobe beta barrel domain
120139	2297	No signal peptide detected	Unknown	PF01298	C-lobe and N-lobe beta barrels of Tf-binding protein B	Transferrin-binding protein B, C-lobe/N-lobe beta barrel domain
120139	2297	No signal peptide detected	Unknown	PF17484	N-Lobe handle Tf-binding protein B	Transferrin-binding protein B, N-lobe handle
120139	2316	Signal peptide detected	Unknown	PF11306	Protein of unknown function (DUF3108)	Protein of unknown function DUF3108
120140	288	No signal peptide detected	Extracellular	PF00353	RTX calcium-binding nonapeptide repeat (4 copies)	RTX calcium-binding nonapeptide repeat
120140	288	No signal peptide detected	Extracellular	PF06594	Haemolysin-type calcium binding protein related domain	Haemolysin-type calcium binding-related
120140	434	No signal peptide detected	Extracellular	PF00114	Pilin (bacterial filament)	Fimbrial protein pilin
120140	434	No signal peptide detected	Extracellular	PF07963	Prokaryotic N-terminal methylation motif	Prokaryotic N-terminal methylation site
120140	578	No signal peptide detected	Extracellular	PF08238	Sel1 repeat	Sel1-like repeat
120140	578	No signal peptide detected	Extracellular	PF08238	Sel1 repeat	Sel1-like repeat
120140	578	No signal peptide detected	Extracellular	PF08238	Sel1 repeat	Sel1-like repeat
120140	578	No signal peptide detected	Extracellular	PF08238	Sel1 repeat	Sel1-like repeat
120140	578	No signal peptide detected	Extracellular	PF08238	Sel1 repeat	Sel1-like repeat
120140	578	No signal peptide detected	Extracellular	PF08238	Sel1 repeat	Sel1-like repeat
120140	578	No signal peptide detected	Extracellular	PF08238	Sel1 repeat	Sel1-like repeat
120140	578	No signal peptide detected	Extracellular	PF08238	Sel1 repeat	Sel1-like repeat
120140	602	No signal peptide detected	Extracellular	PF00334	Nucleoside diphosphate kinase	Nucleoside diphosphate kinase-like domain
120140	927	No signal peptide detected	Extracellular	PF06890	Bacteriophage Mu Gp45 spike protein	Phage-associated protein Gp45
120140	1541	No signal peptide detected	Extracellular	PF00814	tRNA N6-adenosine threonylcarbamoyltransferase	Gcp-like domain
120140	1549	No signal peptide detected	Extracellular	PF17092	Penicillin-binding protein OB-like domain	Penicillin-binding protein, OB-like domain
120140	1549	No signal peptide detected	Extracellular	PF00912	Transglycosylase	Glycosyl transferase, family 51
120140	1549	No signal peptide detected	Extracellular	PF00905	Penicillin binding protein transpeptidase domain	Penicillin-binding protein, transpeptidase
120140	1860	Signal peptide detected	Extracellular	PF05662	Coiled stalk of trimeric autotransporter adhesin	Trimeric autotransporter adhesin YadA-like, stalk domain
120140	1860	Signal peptide detected	Extracellular	PF13018	Extended Signal Peptide of Type V secretion system	ESPR domain
120140	1860	Signal peptide detected	Extracellular	PF03895	YadA-like membrane anchor domain	Trimeric autotransporter adhesin YadA-like, C-terminal membrane anchor domain
120140	1860	Signal peptide detected	Extracellular	PF15401	Tryptophan-ring motif of head of Trimeric autotransporter adhesin	Trimeric autotransporter adhesin, tryptophan-ring motif
120140	2002	No signal peptide detected	Extracellular	PF08238	Sel1 repeat	Sel1-like repeat
120140	2002	No signal peptide detected	Extracellular	PF08238	Sel1 repeat	Sel1-like repeat
120140	2002	No signal peptide detected	Extracellular	PF08238	Sel1 repeat	Sel1-like repeat
120140	2002	No signal peptide detected	Extracellular	PF08238	Sel1 repeat	Sel1-like repeat
120140	2002	No signal peptide detected	Extracellular	PF08238	Sel1 repeat	Sel1-like repeat
120140	2002	No signal peptide detected	Extracellular	PF08238	Sel1 repeat	Sel1-like repeat
120140	2002	No signal peptide detected	Extracellular	PF08238	Sel1 repeat	Sel1-like repeat
120140	2002	No signal peptide detected	Extracellular	PF08238	Sel1 repeat	Sel1-like repeat
120140	2002	No signal peptide detected	Extracellular	PF14559	Tetratricopeptide repeat	-
120140	2022	No signal peptide detected	Extracellular	-	-	-
120140	2110	No signal peptide detected	Extracellular	PF01298	C-lobe and N-lobe beta barrels of Tf-binding protein B	Transferrin-binding protein B, C-lobe/N-lobe beta barrel domain
120140	2123	Signal peptide detected	Extracellular	PF03968	LptA/(LptD N-terminal domain) LPS transport protein	Organic solvent tolerance-like, N-terminal
120140	2172	No signal peptide detected	Extracellular	-	-	-
120140	2441	No signal peptide detected	Extracellular	PF17483	C-lobe handle domain of Tf-binding protein B	Transferrin-binding protein B, C-lobe handle domain
120140	2441	No signal peptide detected	Extracellular	PF01298	C-lobe and N-lobe beta barrels of Tf-binding protein B	Transferrin-binding protein B, C-lobe/N-lobe beta barrel domain
120140	2441	No signal peptide detected	Extracellular	PF01298	C-lobe and N-lobe beta barrels of Tf-binding protein B	Transferrin-binding protein B, C-lobe/N-lobe beta barrel domain
120140	2441	No signal peptide detected	Extracellular	PF17484	N-Lobe handle Tf-binding protein B	Transferrin-binding protein B, N-lobe handle
120140	132	No signal peptide detected	OuterMembrane	PF00127	Copper binding proteins, plastocyanin/azurin family	Blue (type 1) copper domain
120140	133	Signal peptide detected	OuterMembrane	PF00127	Copper binding proteins, plastocyanin/azurin family	Blue (type 1) copper domain
120140	143	No signal peptide detected	OuterMembrane	PF03797	Autotransporter beta-domain	Autotransporter beta-domain
120140	179	No signal peptide detected	OuterMembrane	PF06725	3D domain	3D domain
120140	179	No signal peptide detected	OuterMembrane	PF03562	MltA specific insert domain	Lytic transglycosylase MltA, domain B
120140	193	No signal peptide detected	OuterMembrane	-	-	-
120140	199	No signal peptide detected	OuterMembrane	PF08479	POTRA domain, ShlB-type	Polypeptide-transport-associated, ShlB-type
120140	199	No signal peptide detected	OuterMembrane	PF17287	POTRA domain	ShlB, POTRA domain
120140	199	No signal peptide detected	OuterMembrane	PF03865	Haemolysin secretion/activation protein ShlB/FhaC/HecB	Haemolysin activator HlyB, C-terminal
120140	200	No signal peptide detected	OuterMembrane	PF05860	TPS secretion domain	Filamentous haemagglutinin FhaB/tRNA nuclease CdiA-like, TPS domain
120140	200	No signal peptide detected	OuterMembrane	PF13018	Extended Signal Peptide of Type V secretion system	ESPR domain
120140	218	Signal peptide detected	OuterMembrane	PF03562	MltA specific insert domain	Lytic transglycosylase MltA, domain B
120140	218	Signal peptide detected	OuterMembrane	PF06725	3D domain	3D domain
120140	238	No signal peptide detected	OuterMembrane	PF05567	Neisseria PilC beta-propeller domain	PilC beta-propeller domain
120140	312	No signal peptide detected	OuterMembrane	PF00593	TonB dependent receptor	TonB-dependent receptor-like, beta-barrel
120140	556	Signal peptide detected	OuterMembrane	PF00593	TonB dependent receptor	TonB-dependent receptor-like, beta-barrel
120140	556	Signal peptide detected	OuterMembrane	PF07715	TonB-dependent Receptor Plug Domain	TonB-dependent receptor, plug domain
120140	600	No signal peptide detected	OuterMembrane	PF13429	Tetratricopeptide repeat	-
120140	616	No signal peptide detected	OuterMembrane	PF00593	TonB dependent receptor	TonB-dependent receptor-like, beta-barrel
120140	617	No signal peptide detected	OuterMembrane	PF07715	TonB-dependent Receptor Plug Domain	TonB-dependent receptor, plug domain
120140	637	Signal peptide detected	OuterMembrane	PF02321	Outer membrane efflux protein	Outer membrane efflux protein
120140	637	Signal peptide detected	OuterMembrane	PF02321	Outer membrane efflux protein	Outer membrane efflux protein
120140	833	Signal peptide detected	OuterMembrane	PF04333	MlaA lipoprotein	MlaA lipoprotein
120140	844	Signal peptide detected	OuterMembrane	PF00082	Subtilase family	Peptidase S8/S53 domain
120140	844	Signal peptide detected	OuterMembrane	PF03797	Autotransporter beta-domain	Autotransporter beta-domain
120140	1016	Signal peptide detected	OuterMembrane	PF00593	TonB dependent receptor	TonB-dependent receptor-like, beta-barrel
120140	1016	Signal peptide detected	OuterMembrane	PF07715	TonB-dependent Receptor Plug Domain	TonB-dependent receptor, plug domain
120140	1024	No signal peptide detected	OuterMembrane	PF03895	YadA-like membrane anchor domain	Trimeric autotransporter adhesin YadA-like, C-terminal membrane anchor domain
120140	1129	Signal peptide detected	OuterMembrane	-	-	-
120140	1141	Signal peptide detected	OuterMembrane	PF02462	Opacity family porin protein	Porin, opacity type
120140	1228	Signal peptide detected	OuterMembrane	PF01346	Domain amino terminal to FKBP-type peptidyl-prolyl isomerase	Peptidyl-prolyl cis-trans isomerase, FKBP-type, N-terminal
120140	1228	Signal peptide detected	OuterMembrane	PF00254	FKBP-type peptidyl-prolyl cis-trans isomerase	FKBP-type peptidyl-prolyl cis-trans isomerase domain
120140	1370	No signal peptide detected	OuterMembrane	PF02462	Opacity family porin protein	Porin, opacity type
120140	1426	Signal peptide detected	OuterMembrane	PF00593	TonB dependent receptor	TonB-dependent receptor-like, beta-barrel
120140	1426	Signal peptide detected	OuterMembrane	PF07715	TonB-dependent Receptor Plug Domain	TonB-dependent receptor, plug domain
120140	1451	Signal peptide detected	OuterMembrane	PF00593	TonB dependent receptor	TonB-dependent receptor-like, beta-barrel
120140	1451	Signal peptide detected	OuterMembrane	PF07715	TonB-dependent Receptor Plug Domain	TonB-dependent receptor, plug domain
120140	1555	Signal peptide detected	OuterMembrane	PF11741	AMIN domain	AMIN domain
120140	1555	Signal peptide detected	OuterMembrane	PF07660	Secretin and TonB N terminus short domain	Secretin/TonB, short N-terminal domain
120140	1555	Signal peptide detected	OuterMembrane	PF00263	Bacterial type II and III secretion system protein	Type II/III secretion system
120140	1555	Signal peptide detected	OuterMembrane	PF03958	Bacterial type II/III secretion system short domain	NolW-like
120140	1629	Signal peptide detected	OuterMembrane	PF07244	Surface antigen variable number repeat	POTRA domain, BamA/TamA-like
120140	1629	Signal peptide detected	OuterMembrane	PF07244	Surface antigen variable number repeat	POTRA domain, BamA/TamA-like
120140	1629	Signal peptide detected	OuterMembrane	PF07244	Surface antigen variable number repeat	POTRA domain, BamA/TamA-like
120140	1629	Signal peptide detected	OuterMembrane	PF07244	Surface antigen variable number repeat	POTRA domain, BamA/TamA-like
120140	1629	Signal peptide detected	OuterMembrane	PF07244	Surface antigen variable number repeat	POTRA domain, BamA/TamA-like
120140	1629	Signal peptide detected	OuterMembrane	PF01103	Omp85 superfamily domain	Bacterial surface antigen (D15)
120140	1659	Signal peptide detected	OuterMembrane	PF04355	SmpA / OmlA family	Lipoprotein SmpA/OmlA
120140	1699	No signal peptide detected	OuterMembrane	PF02253	Phospholipase A1	Phospholipase A1
120140	1756	Signal peptide detected	OuterMembrane	PF00691	OmpA family	OmpA-like domain
120140	1779	Signal peptide detected	OuterMembrane	PF00593	TonB dependent receptor	TonB-dependent receptor-like, beta-barrel
120140	1779	Signal peptide detected	OuterMembrane	PF07715	TonB-dependent Receptor Plug Domain	TonB-dependent receptor, plug domain
120140	1818	Signal peptide detected	OuterMembrane	PF02462	Opacity family porin protein	Porin, opacity type
120140	1852	Signal peptide detected	OuterMembrane	PF01551	Peptidase family M23	Peptidase M23
120140	1899	Signal peptide detected	OuterMembrane	PF00267	Gram-negative porin	Porin, Gram-negative type
120140	1993	No signal peptide detected	OuterMembrane	-	-	-
120140	1997	No signal peptide detected	OuterMembrane	PF03349	Outer membrane protein transport protein (OMPP1/FadL/TodX)	Outer membrane protein transport protein (OMPP1/FadL/TodX)
120140	2024	No signal peptide detected	OuterMembrane	PF08479	POTRA domain, ShlB-type	Polypeptide-transport-associated, ShlB-type
120140	2024	No signal peptide detected	OuterMembrane	PF17287	POTRA domain	ShlB, POTRA domain
120140	2024	No signal peptide detected	OuterMembrane	PF03865	Haemolysin secretion/activation protein ShlB/FhaC/HecB	Haemolysin activator HlyB, C-terminal
120140	2044	No signal peptide detected	OuterMembrane	PF04830	Possible hemagglutinin (DUF637)	Domain of unknown function DUF637, haemagglutinin putative
120140	2044	No signal peptide detected	OuterMembrane	PF04829	Pre-toxin domain with VENN motif	VENN motif-containing domain
120140	2047	No signal peptide detected	OuterMembrane	PF04829	Pre-toxin domain with VENN motif	VENN motif-containing domain
120140	2047	No signal peptide detected	OuterMembrane	PF04830	Possible hemagglutinin (DUF637)	Domain of unknown function DUF637, haemagglutinin putative
120140	2107	Signal peptide detected	OuterMembrane	PF17243	POTRA domain TamA domain 1	TamA, POTRA domain 1
120140	2107	Signal peptide detected	OuterMembrane	PF07244	Surface antigen variable number repeat	POTRA domain, BamA/TamA-like
120140	2107	Signal peptide detected	OuterMembrane	PF01103	Omp85 superfamily domain	Bacterial surface antigen (D15)
120140	2139	Signal peptide detected	OuterMembrane	PF01476	LysM domain	LysM domain
120140	2277	No signal peptide detected	OuterMembrane	PF02563	Polysaccharide biosynthesis/export protein	Polysaccharide export protein
120140	2306	No signal peptide detected	OuterMembrane	PF02321	Outer membrane efflux protein	Outer membrane efflux protein
120140	2306	No signal peptide detected	OuterMembrane	PF02321	Outer membrane efflux protein	Outer membrane efflux protein
120140	2313	Signal peptide detected	OuterMembrane	PF04453	LPS transport system D	LptD, C-terminal
120140	2394	No signal peptide detected	OuterMembrane	PF13018	Extended Signal Peptide of Type V secretion system	ESPR domain
120140	2394	No signal peptide detected	OuterMembrane	PF05860	TPS secretion domain	Filamentous haemagglutinin FhaB/tRNA nuclease CdiA-like, TPS domain
120140	2394	No signal peptide detected	OuterMembrane	PF13332	Hemagglutinin repeat	Hemagglutinin repeat
120140	2394	No signal peptide detected	OuterMembrane	PF13332	Hemagglutinin repeat	Hemagglutinin repeat
120140	2400	No signal peptide detected	OuterMembrane	PF03212	Pertactin	Pertactin, central region
120140	2400	No signal peptide detected	OuterMembrane	PF02395	Immunoglobulin A1 protease	Peptidase S6, IgA endopeptidase
120140	2442	No signal peptide detected	OuterMembrane	PF07715	TonB-dependent Receptor Plug Domain	TonB-dependent receptor, plug domain
120140	2442	No signal peptide detected	OuterMembrane	PF00593	TonB dependent receptor	TonB-dependent receptor-like, beta-barrel
120140	2447	Signal peptide detected	OuterMembrane	PF07715	TonB-dependent Receptor Plug Domain	TonB-dependent receptor, plug domain
120140	2447	Signal peptide detected	OuterMembrane	PF00593	TonB dependent receptor	TonB-dependent receptor-like, beta-barrel
120140	2448	No signal peptide detected	OuterMembrane	PF17484	N-Lobe handle Tf-binding protein B	Transferrin-binding protein B, N-lobe handle
120140	2448	No signal peptide detected	OuterMembrane	PF01298	C-lobe and N-lobe beta barrels of Tf-binding protein B	Transferrin-binding protein B, C-lobe/N-lobe beta barrel domain
120140	2448	No signal peptide detected	OuterMembrane	PF01298	C-lobe and N-lobe beta barrels of Tf-binding protein B	Transferrin-binding protein B, C-lobe/N-lobe beta barrel domain
120140	2499	No signal peptide detected	OuterMembrane	PF13525	Outer membrane lipoprotein	Outer membrane lipoprotein BamD-like
120140	2506	No signal peptide detected	OuterMembrane	PF04390	Lipopolysaccharide-assembly	LPS-assembly lipoprotein LptE
120140	2533	No signal peptide detected	OuterMembrane	PF04830	Possible hemagglutinin (DUF637)	Domain of unknown function DUF637, haemagglutinin putative
120140	2533	No signal peptide detected	OuterMembrane	PF04829	Pre-toxin domain with VENN motif	VENN motif-containing domain
120140	2555	No signal peptide detected	OuterMembrane	PF04575	Surface lipoprotein assembly modifier	Surface lipoprotein assembly modifier
120140	2562	No signal peptide detected	OuterMembrane	PF13018	Extended Signal Peptide of Type V secretion system	ESPR domain
120140	2562	No signal peptide detected	OuterMembrane	PF05860	TPS secretion domain	Filamentous haemagglutinin FhaB/tRNA nuclease CdiA-like, TPS domain
120140	2617	Signal peptide detected	OuterMembrane	PF00267	Gram-negative porin	Porin, Gram-negative type
120140	2626	No signal peptide detected	OuterMembrane	-	-	-
120140	2645	No signal peptide detected	OuterMembrane	PF07715	TonB-dependent Receptor Plug Domain	TonB-dependent receptor, plug domain
120140	2645	No signal peptide detected	OuterMembrane	PF00593	TonB dependent receptor	TonB-dependent receptor-like, beta-barrel
120140	81	No signal peptide detected	Unknown	PF00188	Cysteine-rich secretory protein family	CAP domain
120140	275	No signal peptide detected	Unknown	PF16732	Type IV minor pilin ComP, DNA uptake sequence receptor	Type IV pilus non-core minor pilin PilE-like
120140	521	No signal peptide detected	CytoplasmicMembrane	PF11530	Minor type IV pilin, PilX	Minor type IV pilin, PilX-like
120140	522	No signal peptide detected	Unknown	PF13681	Type IV pilus assembly protein PilX C-term	PilX/PilW C-terminal domain
120140	525	No signal peptide detected	Unknown	PF12019	Type II transport protein GspH	General secretion pathway, GspH
120140	597	No signal peptide detected	Cytoplasmic	PF05698	Bacterial trigger factor protein (TF) C-terminus	Trigger factor, C-terminal
120140	621	No signal peptide detected	Cytoplasmic	PF04273	Beta-lactamase hydrolase-like protein, phosphatase-like domain	Beta-lactamase hydrolase-like protein, phosphatase-like domain
120140	623	No signal peptide detected	CytoplasmicMembrane	PF00115	Cytochrome C and Quinol oxidase polypeptide I	Cytochrome c oxidase subunit I
120140	692	No signal peptide detected	Cytoplasmic	PF00437	Type II/IV secretion system protein	Type II/IV secretion system domain
120140	773	No signal peptide detected	Cytoplasmic	PF04381	Putative exonuclease, RdgC	Putative exonuclease, RdgC
120140	880	No signal peptide detected	Unknown	PF16732	Type IV minor pilin ComP, DNA uptake sequence receptor	Type IV pilus non-core minor pilin PilE-like
120140	910	Signal peptide detected	Unknown	PF03783	Curli production assembly/transport component CsgG	Curli production assembly/transport component CsgG
120140	1196	No signal peptide detected	CytoplasmicMembrane	PF15864	Protein glycosylation ligase	Protein glycosylation ligase domain
120140	1226	Signal peptide detected	Unknown	PF11306	Protein of unknown function (DUF3108)	Protein of unknown function DUF3108
120140	1309	No signal peptide detected	Unknown	PF07262	CDI immunity protein	Immunity protein CdiI, Proteobacteria type
120140	1551	No signal peptide detected	Unknown	PF11104	Type IV pilus assembly protein PilM;	Type IV pilus inner membrane component PilM
120140	1553	Signal peptide detected	CytoplasmicMembrane	PF04350	Pilus assembly protein, PilO	Type IV pilus inner membrane component PilO
120140	1554	Signal peptide detected	CytoplasmicMembrane	PF04351	Pilus assembly protein, PilP	Type IV pilus inner membrane component PilP
120140	2003	No signal peptide detected	Cytoplasmic	PF05159	Capsule polysaccharide biosynthesis protein	Capsule polysaccharide biosynthesis
120140	2004	No signal peptide detected	Cytoplasmic	PF05159	Capsule polysaccharide biosynthesis protein	Capsule polysaccharide biosynthesis
120140	2004	No signal peptide detected	Cytoplasmic	PF05159	Capsule polysaccharide biosynthesis protein	Capsule polysaccharide biosynthesis
120140	2004	No signal peptide detected	Cytoplasmic	PF05159	Capsule polysaccharide biosynthesis protein	Capsule polysaccharide biosynthesis
120140	2010	No signal peptide detected	CytoplasmicMembrane	PF00115	Cytochrome C and Quinol oxidase polypeptide I	Cytochrome c oxidase subunit I
120140	2106	No signal peptide detected	Unknown	PF04357	TamB, inner membrane protein subunit of TAM complex	Translocation and assembly module TamB
120140	2151	No signal peptide detected	CytoplasmicMembrane	PF06750	Bacterial Peptidase A24 N-terminal domain	Peptidase A24A, N-terminal
120140	2154	No signal peptide detected	Cytoplasmic	PF05157	Type II secretion system (T2SS), protein E, N-terminal domain	Type II secretion system protein GspE, N-terminal
120140	2154	No signal peptide detected	Cytoplasmic	PF00437	Type II/IV secretion system protein	Type II/IV secretion system domain
120140	2184	No signal peptide detected	Unknown	PF07239	Outer membrane protein OpcA	Outer membrane adhesin OpcA
120140	2223	No signal peptide detected	Cytoplasmic	PF04381	Putative exonuclease, RdgC	Putative exonuclease, RdgC
120140	2269	No signal peptide detected	Cytoplasmic	PF00437	Type II/IV secretion system protein	Type II/IV secretion system domain
120140	2270	No signal peptide detected	Cytoplasmic	PF00437	Type II/IV secretion system protein	Type II/IV secretion system domain
120140	2389	No signal peptide detected	Cytoplasmic	PF04273	Beta-lactamase hydrolase-like protein, phosphatase-like domain	Beta-lactamase hydrolase-like protein, phosphatase-like domain
120140	2406	No signal peptide detected	Cytoplasmic	PF08666	SAF domain	SAF domain
120140	2544	No signal peptide detected	Unknown	PF07262	CDI immunity protein	Immunity protein CdiI, Proteobacteria type

## Sheet: Supplementary Table S9
Supplementary Table S9 List of Virulence factors found in the genome of N. meningitidis strains identified using the VFDB database
			Isolate ID / pubMLST ID										Reference strains
			79/MK3193	324/MK1415	428/MK3120	558/MK4408	577/MK8539	614/MK15610	618/MK16441	731/MK3579	836/MK30841	1171/MK46686	N.gonorrhoeae NCCP11945	N.meningitidis 053442(serogroup C)	N.meningitidis 8013(serogroup C)	N.meningitidis FAM18(serogroup C)	N.meningitidis G2136(serogroup B)	N.meningitidis H44/76(serogroup B)	N.meningitidis M01-240149(serogroup B)	N.meningitidis M01-240355(serogroup B)	N.meningitidis M04-240196(serogroup B)	N.meningitidis MC58(serogroup B)	N.meningitidis NZ-05/33(serogroup B)	N.gonorrhoeae FA 1090	N.meningitidis Z2491(serogroup A)	N.meningitidis alpha14(capsule null)	N.meningitidis WUE 2594(serogroup A)	N.meningitidis alpha710(serotype B)
VFclass	Virulence factors	Related genes	119504	120132	120133	120134	120135	120136	120137	120138	120139	120140	chromosome (NC_011035)	chromosome (NC_010120)	chromosome (NC_017501)	chromosome (NC_008767)	chromosome (NC_017513)	chromosome (NC_017516)	chromosome (NC_017514)	chromosome (NC_017517)	chromosome (NC_017515)	chromosome (NC_003112)	chromosome (NC_017518)	chromosome (NC_002946)	chromosome (NC_003116)	chromosome (NC_013016)	chromosome (NC_017512)	chromosome (NC_017505)
Adherence	Adhesion and penetration protein	app	1	1	1	1	1	1	1	1	1	1	1	1	1	1	1	1	1	1	1	1	1	1	1	1	1	1
	LOS sialylation	lst	1	1	1	1	1	1	1	1	1	1	1	1	1	1	1	1	1	1	1	1	1	1	1	1	1	1
	LOS synthesis	kdtA/waaA	1	1	1	1	1	1	1	1	1	1	1	1	1	1	1	1	1	1	1	1	1	1	1	1	1	1
		lgtA	1	1	1	1	1	1	1	1	1	1	1	1	1	1	1	1	1	1	0	1	1	0	1	1	1	1
		lgtB	1	0	1	1	1	1	1	1	1	0	1	1	1	1	1	1	1	1	0	1	1	1	1	1	1	1
		lgtC	0	0	0	0	0	0	0	1	0	1	1	0	0	0	0	0	1	0	1	0	1	1	0	0	0	1
		lgtD	0	0	0	0	0	0	0	0	0	0	1	0	0	0	0	0	0	0	0	0	0	1	0	0	0	0
		lgtE	1	1	1	0	1	1	1	1	1	1	1	1	1	0	0	1	1	1	1	1	1	1	0	0	0	1
		lgtF	1	1	1	1	1	1	1	1	1	1	1	1	1	1	1	1	1	1	1	1	1	1	1	1	1	1
		lgtG	1	0	0	1	1	0	1	0	1	1	1	0	0	1	0	0	0	0	0	1	0	1	0	0	0	0
		lgtH	0	0	0	0	0	0	0	0	0	0	0	0	0	1	1	0	0	0	0	0	0	0	1	1	1	0
		rfaC	1	1	1	1	1	1	1	1	1	1	1	1	1	1	1	1	1	1	0	1	1	1	1	1	1	1
		rfaF	1	1	1	1	1	1	1	1	1	1	1	1	1	1	1	1	1	1	1	1	1	1	1	1	1	1
		rfaK	1	1	1	1	1	1	1	1	1	1	1	1	1	1	1	1	1	1	1	1	1	1	1	1	1	1
	Neisseria adhesion A	nadA	1	0	0	1	0	0	1	0	0	0	0	0	1	1	1	0	0	0	0	1	0	0	0	0	1	0
	Phosphoethanolamine modification	lptA	1	1	1	1	1	1	1	1	1	1	1	1	1	1	1	1	1	1	1	1	1	0	1	1	1	1
	Type IV pili	pilC	0	0	1	0	1	1	1	0	0	1	1	1	1	1	1	1	1	1	1	1	1	1	1	1	1	1
		pilD	1	1	1	1	1	1	1	1	1	1	1	1	1	1	1	1	1	1	1	1	1	1	1	1	1	1
		pilE	1	1	1	1	1	1	1	1	1	1	1	1	1	1	1	1	1	1	1	1	1	0	1	1	1	1
		pilF	1	1	1	1	1	1	1	1	1	1	1	1	1	1	1	1	1	1	1	1	1	1	1	1	1	1
		pilG	1	1	1	1	1	1	1	1	1	1	1	1	1	1	1	1	1	1	1	1	1	1	1	1	1	1
		pilH	1	1	1	1	1	0	1	1	1	1	1	1	1	1	1	1	1	1	1	1	1	1	1	1	1	1
		pilI	1	1	1	1	1	1	1	1	1	1	1	1	1	1	1	1	1	1	1	1	1	1	1	1	1	1
		pilJ	1	1	1	1	1	1	1	1	1	1	1	1	1	1	1	1	1	1	1	1	1	1	1	1	1	1
		pilK	1	1	1	1	1	1	1	1	1	1	1	1	1	1	1	1	1	1	1	1	1	1	1	1	1	1
		pilM	1	1	1	1	1	1	1	1	1	1	1	1	1	1	1	1	1	1	1	1	1	1	1	1	1	1
		pilN	1	1	1	1	1	1	1	1	1	1	1	1	1	1	1	1	1	1	1	1	1	1	1	1	1	1
		pilO	1	1	1	1	1	1	1	1	1	1	1	1	1	1	1	1	1	1	1	1	1	1	1	1	1	1
		pilP	1	1	1	1	1	1	1	1	1	1	1	1	1	1	1	1	1	1	1	1	1	1	1	1	1	1
		pilQ	1	1	1	1	1	1	1	1	1	1	1	1	1	1	1	1	1	1	1	1	1	1	1	1	1	1
		pilS	1	1	1	1	1	1	1	1	1	1	1	1	1	1	1	1	1	1	1	1	1	0	1	1	1	1
		pilT2	1	1	1	1	1	1	1	1	1	1	1	1	1	1	1	1	1	1	1	1	1	1	1	1	1	1
		pilT	1	1	1	1	1	1	1	1	1	1	1	1	1	1	1	1	1	1	1	1	1	1	1	1	1	1
		pilU	1	1	1	1	1	1	1	1	1	1	1	1	1	1	1	1	1	1	1	1	1	1	1	1	1	1
		pilV	1	1	1	1	1	1	1	1	1	1	1	1	1	1	1	1	1	1	1	1	1	1	1	1	1	1
		pilW	1	1	1	1	1	1	1	1	1	1	1	1	1	1	1	1	1	1	1	1	1	1	1	1	1	1
		pilX	1	1	1	1	1	1	1	1	1	1	1	1	1	1	1	1	1	1	1	1	1	1	1	1	1	1
		pilZ	1	1	1	1	1	1	1	1	1	1	1	1	1	1	1	1	1	1	1	1	1	1	1	1	1	1
Efflux pump	FarAB	farA	1	1	1	1	1	1	1	1	1	1	1	1	1	1	1	1	1	1	1	1	1	1	1	1	1	1
		farB	1	1	1	1	1	1	1	1	1	1	1	1	1	1	1	1	1	1	1	1	1	1	1	1	1	1
	MtrCDE	mtrC	1	1	1	1	1	1	1	1	1	1	1	1	1	1	1	1	1	1	1	1	1	1	1	1	1	1
		mtrD	1	1	1	1	1	1	1	1	1	1	1	1	1	1	1	1	1	1	1	1	1	1	1	1	1	1
		mtrE	1	1	1	1	1	1	1	1	1	1	1	1	1	1	1	1	1	1	1	1	1	1	1	1	1	1
Immune evasion	Capsule	ctrA	1	1	1	1	1	1	1	1	1	1	0	1	1	1	1	1	1	1	1	1	1	0	1	0	1	1
		ctrB	1	1	1	1	1	1	1	1	1	1	0	1	1	1	1	1	1	1	1	1	1	0	1	0	1	1
		ctrC	1	1	1	1	1	1	1	1	1	1	0	1	1	1	1	1	1	1	1	1	1	0	1	0	1	1
		ctrD	1	1	1	1	1	1	1	1	1	1	0	1	1	1	1	1	1	1	1	1	1	0	1	0	1	1
		lipA	1	1	1	1	1	1	1	1	1	1	0	1	1	1	1	1	1	1	1	1	1	0	1	0	1	1
		lipB	1	1	1	1	1	1	1	1	1	1	0	1	1	1	1	1	1	1	1	1	1	0	1	0	1	1
		mynA/sacA	0	0	0	0	0	0	0	0	0	0	0	0	0	0	0	0	0	0	0	0	0	0	1	0	1	0
		mynB/sacB	0	0	0	0	0	0	0	0	0	0	0	0	0	0	0	0	0	0	0	0	0	0	1	0	1	0
		mynC/sacC	0	0	0	0	0	0	0	0	0	0	0	0	0	0	0	0	0	0	0	0	0	0	1	0	1	0
		mynD/sacD	0	0	0	0	0	0	0	0	0	0	0	0	0	0	0	0	0	0	0	0	0	0	1	0	1	0
		siaA/synA	1	1	1	1	0	1	1	1	1	1	0	1	1	1	1	1	1	1	1	1	1	0	0	0	0	1
		siaB/synB	0	0	0	0	0	0	0	0	1	0	0	1	1	1	1	1	1	1	1	1	1	0	0	0	0	1
		siaC/synC	1	1	1	1	0	1	1	1	1	1	0	1	1	1	1	1	1	1	1	1	1	0	0	0	0	1
		siaD/synD	1	1	1	1	0	1	0	1	0	1	0	1	1	1	1	1	1	1	1	1	1	0	0	0	0	1
		synE	0	1	0	0	0	0	0	0	0	0	0	1	1	1	0	0	0	0	0	0	0	0	0	0	0	0
Immune modulator	Factor H binding protein	fHbp	1	1	1	0	1	1	1	1	1	1	1	1	1	1	1	1	1	1	1	1	1	1	1	1	1	1
	Neisserial surface protein A	nspA	1	1	1	1	1	1	1	1	1	1	1	1	1	1	1	1	1	1	1	1	1	1	1	1	1	1
Invasion	Class 5 outer membrane protein	opc	1	0	0	0	1	0	0	0	1	0	1	1	0	0	0	1	1	0	1	1	1	0	1	0	1	0
	Opacity protein	opa	1	1	1	1	1	1	1	1	1	1	1	1	1	1	1	1	1	1	1	1	1	1	1	1	1	1
	PorA	porA	0	1	0	1	1	1	1	1	0	1	1	1	1	1	1	1	1	1	1	1	1	1	1	1	1	1
	PorB	porB	0	1	1	1	0	1	1	1	0	1	1	1	1	1	1	1	1	1	1	1	1	1	1	1	1	1
Iron uptake	ABC transporter	fbpA	1	1	1	1	1	1	1	1	1	1	1	1	1	1	1	1	1	1	1	1	1	1	1	1	1	1
		fbpB	1	1	1	1	1	1	1	1	1	1	1	1	1	1	1	1	1	1	1	1	1	1	1	1	1	1
		fbpC	1	1	1	1	1	1	1	1	1	1	1	1	1	1	1	1	1	1	1	1	1	1	1	1	1	1
	Ferric enterobactin transport protein A / ferric-repressed protein B	fetA/frpB	1	1	1	0	1	1	1	1	1	1	1	1	1	1	1	1	1	1	1	1	1	1	1	1	1	1
	Heme uptake	hpuA	0	1	0	1	1	1	1	1	1	0	1	0	0	1	1	0	0	0	0	0	0	1	1	0	1	1
		hpuB	0	1	0	1	1	1	1	1	1	0	1	0	0	1	1	0	0	0	0	0	0	1	1	0	1	1
	Hemoglobin receptor	hmbR	1	1	1	1	1	0	1	1	0	1	1	1	1	1	0	1	1	1	0	1	1	1	1	1	0	1
	Lactoferrin-binding protein	lbpA	1	1	1	0	1	1	1	1	1	1	1	1	1	1	1	1	1	1	1	1	1	0	1	1	1	1
		lbpB	1	1	1	0	1	1	1	1	1	1	1	1	1	1	1	1	1	1	1	1	1	0	1	1	1	1
	Ton system	exbB	1	1	1	1	1	1	1	1	1	1	1	1	1	1	1	1	1	1	1	1	1	1	1	1	1	1
		exbD	1	1	1	1	1	1	1	1	1	1	1	1	1	1	1	1	1	1	1	1	1	1	1	1	1	1
		tonB	1	1	1	1	1	1	1	1	1	1	1	1	1	1	1	1	1	1	1	1	1	1	1	1	1	1
	Transferrin-binding protein	tbpA	1	1	1	1	1	1	1	1	1	1	1	1	1	1	1	1	1	1	1	1	1	1	1	1	1	1
		tbpB	1	1	1	1	1	1	1	1	1	1	1	1	1	1	1	1	1	1	1	1	1	1	1	1	1	1
Protease	IgA protease	iga	1	1	1	1	1	1	1	1	1	1	1	1	1	1	1	1	1	1	1	1	0	1	1	1	1	1
Stress adaptation	Catalase	katA	1	1	1	1	1	1	1	1	1	1	1	1	1	1	1	1	1	1	1	1	1	1	1	1	1	1
	Manganese transport system	mntA	1	1	1	1	1	1	1	1	1	1	1	1	1	1	1	1	1	1	1	1	1	1	1	1	1	1
		mntB	1	1	1	1	1	1	1	1	1	1	1	1	1	1	1	1	1	1	1	1	1	1	1	1	1	1
		mntC	1	1	1	1	1	1	1	1	1	1	1	1	1	1	1	1	1	1	1	1	1	1	1	1	1	1
	Methionine sulphoxide reductase	msrA/B(pilB)	1	1	1	1	1	1	1	1	1	1	1	1	1	1	1	1	1	1	1	1	1	1	1	1	1	1
	Recombinational repair protein	recN	1	1	1	1	1	1	1	1	1	1	1	1	1	1	1	1	1	1	1	1	1	1	1	1	1	1
Toxin	Neisseria ADP-ribosylating enzyme	narE	0	0	0	0	0	0	0	0	0	0	1	0	0	0	0	0	1	0	0	1	1	1	0	0	0	1
	RTX toxin	frpA	0	0	0	0	0	0	0	0	0	0	0	1	1	1	1	1	1	1	1	1	0	0	0	0	0	0
		frpC	0	0	0	0	0	0	0	0	0	0	0	1	0	1	1	1	0	0	0	1	0	0	1	1	0	1
Antiphagocytosis	Capsular polysaccharide(Vibrio)	rmlC	0	0	0	0	1	0	0	0	1	1	0	0	0	0	0	0	0	0	0	0	0	0	0	0	0	0
Endotoxin	LOS(Haemophilus)	lpt6	0	0	0	1	0	0	1	1	0	1	0	0	0	0	0	0	0	0	0	0	0	0	0	0	0	0
		kpsF	0	0	0	0	1	0	0	0	0	0	0	0	0	0	0	0	0	0	0	0	0	0	0	0	0	0

## Sheet: Supplementary Table S10
Supplementary Table S10 antibiotic resistance genes detected using the CARD database
Isolate ID	pubMLST ID	farA	Percentage Identity (of matching region)	Antibiotic	farB	Percentage Identity (of matching region)2	Antibiotic2	mtrC	Percentage Identity (of matching region)3	Antibiotic3	mtrD	Percentage Identity (of matching region)4	Antibiotic4	mtrA	Percentage Identity (of matching region)5	Antibiotic5	N. Meningitidis PBP2 conferring resistance to beta-lactam	Percentage Identity (of matching region)6	SNP	Antibiotic6	qacG	Percentage Identity (of matching region)7	Antibiotic7	rpsJ	SNP2	Percentage Identity (of matching region)8	Antibiotic8
79	119504	Perfect	100	palmitic acid, oleic acid, linoleic acid	Perfect	100	palmitic acid, oleic acid, linoleic acid	Perfect	100	erythromycin, penicillin, azithromycin	perfect	100	erythromycin, penicillin, azithromycin	Strict	94.02	erythromycin, penicillin, azithromycin	Strict	97.94	F504L; A510V; N512Y.	ceftriaxone, cefixime	Strict	54.46	benzalkonium chloride	-	-	-	-
324	120132	-	-	-	Strict	99.02	palmitic acid, oleic acid, linoleic acid	-	-	-	-	-	-	Strict	94.02	erythromycin, penicillin, azithromycin	-	-	-	-	-	-	-	-	-	-	-
428	120133	-	-	-	Strict	99.41	palmitic acid, oleic acid, linoleic acid	-	-	-	-	-	-	Strict	94.02	erythromycin, penicillin, azithromycin	-	-	-	-	-	-	-	-	-	-	-
558	120134	-	-	-	-	-	-	-	-	-	-	-	-	Strict	94.35	erythromycin, penicillin, azithromycin	-	-	-	-	-	-	-	-	-	-	-
577	120135	-	-	-	Strict	98.03	palmitic acid, oleic acid, linoleic acid	-	-	-	-	-	-	Strict	94.35	erythromycin, penicillin, azithromycin	-	-	-	-	Strict	55.45	benzalkonium chloride	-	-	-	-
614	120136	-	-	-	Strict	99.21	palmitic acid, oleic acid, linoleic acid	-	-	-	-	-	-	Strict	94.02	erythromycin, penicillin, azithromycin	Strict	92.43	F504L; A510V.	ceftriaxone, cefixime	-	-	-	-	-	-	-
618	120137	-	-	-	Strict	99.41	palmitic acid, oleic acid, linoleic acid	-	-	-	-	-	-	Strict	94.35	erythromycin, penicillin, azithromycin	-	-	-	-	-	-	-	-	-	-	-
731	120138	-	-	-	Strict	98.23	palmitic acid, oleic acid, linoleic acid	-	-	-	-	-	-	Strict	94.02	erythromycin, penicillin, azithromycin	Strict	97.42	F504L; A510V.	ceftriaxone, cefixime	-	-	-	-	-	-	-
836	120139	-	-	-	Strict	98.03	palmitic acid, oleic acid, linoleic acid	-	-	-	-	-	-	Strict	94.35	erythromycin, penicillin, azithromycin	-	-	-	-	-	-	-	Strict	V57M	99.03	tetracycline
1171	120140	-	-	-	Strict	98.82	palmitic acid, oleic acid, linoleic acid	-	-	-	-	-	-	Strict	94.35	erythromycin, penicillin, azithromycin	-	-	-	-	-	-	-	-	-	-	-
